# Supplementary material for: Socioeconomic and health impacts of fall armyworm in Ethiopia
Source: PLoS One. 2021 Nov 4;16(11):e0257736. doi: 10.1371/journal.pone.0257736 (PMC8568106; doi:10.1371/journal.pone.0257736)
Supplement: S2 File — (ZIP) [file pone.0257736.s002.zip]

Archive with 29 entries (29 files):
- GPS_information__FG_MME.xlsx
- GPS_points_AEZ.xlsx
- Module_0_Kebele_Info_Consent_vr1.dta
- Module_0_Q1_Number_FGD_Participants_vr1.dta
- Module_0_Q2_Characterstics_FGD_Participants_vr1.dta
- Module_1_Q1_8_General_Introductory_Questions_vr1.dta
- Module_2_FAW_q1_q4_Awareness_Knowledge_vr1.dta
- Module_2_FAW_q5_Incidence_Season_vr1.dta
- Module_2_FAW_q6_Control_Methods_vr1.dta
- Module_2_FAW_q7_Welfare_Effects_vr1.dta
- Module_2_FAW_q8_9_Pesticide_Use_vr1.dta
- Module_3_Stemborer_q1_q3_Awareness_knowledge_vr1.dta
- Module_3_Stemborer_q4_Incidence_Season_vr1.dta
- Module_3_stemborer_q5_Control_Methods_vr1.dta
- Module_4_q1_Maize_Yield_Loss_vr1.dta
- Module_4_q2_2nd_Major_Crop_Name_vr1.dta
- Module_4_q2_FAW_2nd_Crop_Yield_loss_vr1.dta
- Module_4_q3_Maize_Yield_Loss_FGD_Participants_vr1.dta
- Module_4_q4_Stages_FAW_Attack_vr1.dta
- Module_4_q5_Last3Years_Trends_FAW_Attack_vr1.dta
- Module_5_DL_q1_4_Awareness_Knowledge_vr1.dta
- Module_5_DL_q5_Incidence_Season_vr1.dta
- Module_5_DL_q6_7_Impact_Fodder_Shrub_Forest_Land_vr1.dta
- Module_5_DL_q8_Control_Methods_vr1.dta
- Module_6_Scoring_Maize_Production_Constraints_vr2.dta
- Module_7_Maize_Prices_vr1.dta
- Module_8_COVID_19_vr1.dta
- New_Codes_2011_EC_Onwards_Code_books.xlsx
- Woreda_mapping_to_maize_mega_environment_vr4.xlsx
