# Supplementary material for: Socioeconomic and health impacts of fall armyworm in Ethiopia
Source: PLoS One. 2021 Nov 4;16(11):e0257736. doi: 10.1371/journal.pone.0257736 (PMC8568106; doi:10.1371/journal.pone.0257736)
Supplement: S2 File — (ZIP) [file pone.0257736.s002.zip › GPS_information__FG_MME.xlsx]

## Sheet: Z_points_wz_mme_summary
FID_Z_shap	ID	region	zone	woreda	kebele	latitude	longitude	altitude	FID_MME_SS	ZONE_1	MAX_TEMP	PRECIP	NAME
19	20	3	20	36	178	6.59339	38.1551	1934	4	C	>=24 <30	>350 <=600	Dry Mid-altitude
36	37	3	21	37	182	6.80828	37.9613	1390	4	C	>=24 <30	>350 <=600	Dry Mid-altitude
35	36	3	21	37	183	6.84932	37.8757	1796	0	A	>=24 <28	>600	Wet Upper Mid-altitude
44	45	3	21	37	184	6.85841	37.962	1468	0	A	>=24 <28	>600	Wet Upper Mid-altitude
37	38	3	21	37	181	6.86751	38.0019	1413	0	A	>=24 <28	>600	Wet Upper Mid-altitude
41	42	3	20	36	177	6.92993	38.2878	1940	0	A	>=24 <28	>600	Wet Upper Mid-altitude
45	46	3	21	37	185	6.9417	37.9405	1829	3	F	<24 >=18	>350	Highland
33	34	3	20	36	179	6.97675	38.2916	1956	0	A	>=24 <28	>600	Wet Upper Mid-altitude
40	41	3	20	36	180	7.00017	38.2382	1876	0	A	>=24 <28	>600	Wet Upper Mid-altitude
42	43	3	20	36	176	7.00326	38.283	1952	0	A	>=24 <28	>600	Wet Upper Mid-altitude
2	3	3	20	35	171	7.01226	38.3794	1713	0	A	>=24 <28	>600	Wet Upper Mid-altitude
10	11	3	20	35	172	7.03621	38.3627	1703	0	A	>=24 <28	>600	Wet Upper Mid-altitude
60	61	3	18	33	163	7.05312	38.1323	1619	4	C	>=24 <30	>350 <=600	Dry Mid-altitude
59	60	3	18	33	165	7.07562	38.1007	1595	4	C	>=24 <30	>350 <=600	Dry Mid-altitude
1	2	3	20	35	174	7.0801	38.2916	2097	3	F	<24 >=18	>350	Highland
27	28	3	20	35	175	7.08969	38.3765	1583	4	C	>=24 <30	>350 <=600	Dry Mid-altitude
26	27	3	20	35	173	7.08969	38.4213	1583	4	C	>=24 <30	>350 <=600	Dry Mid-altitude
54	55	3	18	33	161	7.10634	38.0425	1706	4	C	>=24 <30	>350 <=600	Dry Mid-altitude
25	26	2	6	24	116	7.12424	38.4224	1583	4	C	>=24 <30	>350 <=600	Dry Mid-altitude
64	65	3	18	33	162	7.13386	38.0207	1732	0	A	>=24 <28	>600	Wet Upper Mid-altitude
53	54	3	18	33	164	7.1339	38.0555	1703	0	A	>=24 <28	>600	Wet Upper Mid-altitude
47	48	3	19	34	169	7.16258	37.7842	1864	3	F	<24 >=18	>350	Highland
61	62	3	19	34	168	7.17728	37.7991	1917	3	F	<24 >=18	>350	Highland
62	63	3	19	34	170	7.17804	37.7268	1700	3	F	<24 >=18	>350	Highland
46	47	3	19	34	166	7.18652	37.7586	1767	3	F	<24 >=18	>350	Highland
65	66	3	19	34	167	7.20514	37.7561	1820	3	F	<24 >=18	>350	Highland
20	21	2	6	24	118	7.21376	38.2641	1685	3	F	<24 >=18	>350	Highland
12	13	2	6	24	117	7.28738	38.4344	1699	4	C	>=24 <30	>350 <=600	Dry Mid-altitude
11	12	2	6	24	119	7.2877	38.4088	1673	4	C	>=24 <30	>350 <=600	Dry Mid-altitude
0	1	2	6	24	120	7.33358	38.4802	1683	4	C	>=24 <30	>350 <=600	Dry Mid-altitude
23	24	2	7	22	109	7.38423	38.0412	1710	0	A	>=24 <28	>600	Wet Upper Mid-altitude
131	132	2	7	21	101	7.3948	36.4513	1900	0	A	>=24 <28	>600	Wet Upper Mid-altitude
138	139	2	7	19	92	7.41463	36.5645	1801	1	B	>=28 <30	>600	Wet Lower Mid-altitude
130	131	2	7	19	94	7.42284	37.0143	1747	3	F	<24 >=18	>350	Highland
24	25	2	7	19	93	7.42505	37.0549	1705	0	A	>=24 <28	>600	Wet Upper Mid-altitude
137	138	2	7	21	102	7.43417	36.4521	2069	0	A	>=24 <28	>600	Wet Upper Mid-altitude
22	23	2	7	22	106	7.45359	38.1358	1760	4	C	>=24 <30	>350 <=600	Dry Mid-altitude
8	9	2	7	22	108	7.56529	37.055	1785	0	A	>=24 <28	>600	Wet Upper Mid-altitude
30	31	2	7	22	107	7.57822	37.0677	1815	0	A	>=24 <28	>600	Wet Upper Mid-altitude
128	129	2	7	23	114	7.58498	36.1158	2239	0	A	>=24 <28	>600	Wet Upper Mid-altitude
31	32	2	7	22	110	7.62117	37.2219	1837	0	A	>=24 <28	>600	Wet Upper Mid-altitude
118	119	2	7	19	91	7.65905	36.9907	1784	0	A	>=24 <28	>600	Wet Upper Mid-altitude
29	30	2	7	19	95	7.71884	37.0141	1774	0	A	>=24 <28	>600	Wet Upper Mid-altitude
39	40	2	13	13	63	7.72561	38.6558	1610	4	C	>=24 <30	>350 <=600	Dry Mid-altitude
132	133	2	7	21	103	7.72897	36.7826	1957	0	A	>=24 <28	>600	Wet Upper Mid-altitude
112	113	2	7	21	105	7.86204	36.789	1762	0	A	>=24 <28	>600	Wet Upper Mid-altitude
113	114	2	7	21	104	7.8631	36.7981	1736	0	A	>=24 <28	>600	Wet Upper Mid-altitude
32	33	2	13	13	65	7.86474	38.5909	1567	4	C	>=24 <30	>350 <=600	Dry Mid-altitude
43	44	2	13	13	62	7.8921	38.7087	1635	4	C	>=24 <30	>350 <=600	Dry Mid-altitude
114	115	2	7	20	99	7.89691	36.7889	1697	0	A	>=24 <28	>600	Wet Upper Mid-altitude
115	116	2	7	20	98	7.97115	36.8983	1686	0	A	>=24 <28	>600	Wet Upper Mid-altitude
116	117	2	7	23	111	7.99362	36.1539	2232	3	F	<24 >=18	>350	Highland
56	57	3	17	32	160	7.99766	38.5293	1876	4	C	>=24 <30	>350 <=600	Dry Mid-altitude
49	50	3	17	32	159	8.00386	38.5394	1186	4	C	>=24 <30	>350 <=600	Dry Mid-altitude
103	104	2	7	23	115	8.0077	36.2166	2247	3	F	<24 >=18	>350	Highland
48	49	3	17	32	157	8.00781	38.5748	1823	4	C	>=24 <30	>350 <=600	Dry Mid-altitude
55	56	3	17	32	158	8.00827	38.5901	1789	4	C	>=24 <30	>350 <=600	Dry Mid-altitude
133	134	2	7	20	100	8.02223	36.5949	1894	0	A	>=24 <28	>600	Wet Upper Mid-altitude
102	103	2	7	20	97	8.03015	36.9491	1731	0	A	>=24 <28	>600	Wet Upper Mid-altitude
129	130	2	7	23	112	8.03079	36.2311	1872	3	F	<24 >=18	>350	Highland
117	118	2	7	23	113	8.03991	36.3412	2119	0	A	>=24 <28	>600	Wet Upper Mid-altitude
51	52	3	17	32	156	8.04672	38.5095	1833	4	C	>=24 <30	>350 <=600	Dry Mid-altitude
4	5	2	13	14	70	8.06533	38.7381	1659	4	C	>=24 <30	>350 <=600	Dry Mid-altitude
14	15	2	12	8	39	8.07893	40.0871	1764	3	F	<24 >=18	>350	Highland
3	4	2	13	14	69	8.08409	38.7553	1671	4	C	>=24 <30	>350 <=600	Dry Mid-altitude
127	128	2	7	20	96	8.08419	36.5945	1701	0	A	>=24 <28	>600	Wet Upper Mid-altitude
52	53	3	17	31	154	8.08421	38.3228	2147	3	F	<24 >=18	>350	Highland
57	58	3	17	31	153	8.08897	38.3514	2080	3	F	<24 >=18	>350	Highland
50	51	3	17	31	151	8.10903	38.3441	2139	3	F	<24 >=18	>350	Highland
21	22	2	13	14	68	8.11553	38.5147	1675	4	C	>=24 <30	>350 <=600	Dry Mid-altitude
7	8	2	12	8	37	8.1208	39.9153	2694	4	C	>=24 <30	>350 <=600	Dry Mid-altitude
15	16	2	12	8	38	8.1234	39.9875	2686	4	C	>=24 <30	>350 <=600	Dry Mid-altitude
6	7	2	12	8	40	8.12643	39.9497	2696	3	F	<24 >=18	>350	Highland
28	29	2	13	13	64	8.14173	38.8005	1586	4	C	>=24 <30	>350 <=600	Dry Mid-altitude
18	19	2	13	14	67	8.15342	38.8576	1733	4	C	>=24 <30	>350 <=600	Dry Mid-altitude
58	59	3	17	31	152	8.15826	38.4203	2004	3	F	<24 >=18	>350	Highland
63	64	3	17	31	155	8.16185	38.4492	1911	3	F	<24 >=18	>350	Highland
13	14	2	12	8	36	8.23194	39.9667	2906	3	F	<24 >=18	>350	Highland
144	145	2	15	28	139	8.25448	37.3116	1534	3	F	<24 >=18	>350	Highland
139	140	2	15	28	136	8.26144	37.2552	1590	3	F	<24 >=18	>350	Highland
142	143	2	15	28	137	8.26595	37.2501	1604	3	F	<24 >=18	>350	Highland
123	124	2	15	28	140	8.42505	37.5185	1541	0	A	>=24 <28	>600	Wet Upper Mid-altitude
16	17	2	13	12	57	8.44756	38.9932	1594	0	A	>=24 <28	>600	Wet Upper Mid-altitude
141	142	2	15	27	135	8.45218	37.1625	1835	0	A	>=24 <28	>600	Wet Upper Mid-altitude
122	123	2	15	28	138	8.46708	37.4162	1637	0	A	>=24 <28	>600	Wet Upper Mid-altitude
38	39	2	13	12	60	8.47703	38.9414	1644	0	A	>=24 <28	>600	Wet Upper Mid-altitude
143	144	2	15	27	132	8.49082	37.1604	1645	0	A	>=24 <28	>600	Wet Upper Mid-altitude
120	121	2	15	27	133	8.52416	37.2949	1654	0	A	>=24 <28	>600	Wet Upper Mid-altitude
5	6	2	13	12	59	8.5378	38.993	1685	0	A	>=24 <28	>600	Wet Upper Mid-altitude
119	120	2	13	12	58	8.582	39.1152	1669	0	A	>=24 <28	>600	Wet Upper Mid-altitude
17	18	2	13	12	56	8.78722	38.9559	1635	3	F	<24 >=18	>350	Highland
121	122	2	15	27	134	8.80149	37.3137	1668	0	A	>=24 <28	>600	Wet Upper Mid-altitude
9	10	2	13	14	66	8.837	38.1301	1649	3	F	<24 >=18	>350	Highland
140	141	2	15	27	131	8.85864	37.3069	1679	0	A	>=24 <28	>600	Wet Upper Mid-altitude
108	109	2	15	26	126	8.9974	37.205	1678	0	A	>=24 <28	>600	Wet Upper Mid-altitude
106	107	2	15	26	127	9.01885	37.2032	1682	0	A	>=24 <28	>600	Wet Upper Mid-altitude
125	126	2	15	26	128	9.03916	37.194	1691	3	F	<24 >=18	>350	Highland
136	137	2	15	26	130	9.04441	37.0954	1733	0	A	>=24 <28	>600	Wet Upper Mid-altitude
124	125	2	8	15	71	9.04485	36.5936	1717	3	F	<24 >=18	>350	Highland
111	112	2	15	26	129	9.09093	37.1569	1680	3	F	<24 >=18	>350	Highland
135	136	2	8	15	75	9.11302	36.591	1974	0	A	>=24 <28	>600	Wet Upper Mid-altitude
101	102	2	8	15	72	9.1206	37.0249	1799	0	A	>=24 <28	>600	Wet Upper Mid-altitude
109	110	2	8	15	74	9.13211	36.9964	1869	3	F	<24 >=18	>350	Highland
147	148	2	8	17	81	9.1516	37.2025	2305	3	F	<24 >=18	>350	Highland
146	147	2	8	17	84	9.17067	37.2107	2251	3	F	<24 >=18	>350	Highland
110	111	2	8	15	73	9.18394	37.0282	1871	3	F	<24 >=18	>350	Highland
126	127	2	8	16	78	9.22283	36.312	1379	0	A	>=24 <28	>600	Wet Upper Mid-altitude
145	146	2	8	17	85	9.23036	37.3705	2295	3	F	<24 >=18	>350	Highland
148	149	2	8	17	82	9.2624	37.3769	2255	3	F	<24 >=18	>350	Highland
149	150	2	8	17	83	9.31176	37.3894	2255	3	F	<24 >=18	>350	Highland
105	106	2	8	16	79	9.35226	36.5601	1419	0	A	>=24 <28	>600	Wet Upper Mid-altitude
104	105	2	8	16	76	9.41027	36.5238	1364	0	A	>=24 <28	>600	Wet Upper Mid-altitude
107	108	2	8	16	80	9.43902	36.5861	1344	0	A	>=24 <28	>600	Wet Upper Mid-altitude
134	135	2	8	16	77	9.44094	36.6272	1339	0	A	>=24 <28	>600	Wet Upper Mid-altitude
80	81	1	1	2	6	10.675	36.5687	1725	0	A	>=24 <28	>600	Wet Upper Mid-altitude
86	87	1	1	2	9	10.7122	36.4211	166	0	A	>=24 <28	>600	Wet Upper Mid-altitude
98	99	1	3	5	23	10.7477	39.8287	1437	5	E	>=30	>350 <=800	Dry Lowland
99	100	1	3	5	25	10.7807	39.7764	1499	5	E	>=30	>350 <=800	Dry Lowland
87	88	1	5	7	34	10.7963	37.1735	2269	3	F	<24 >=18	>350	Highland
69	70	1	3	5	21	10.8211	39.7772	1456	5	E	>=30	>350 <=800	Dry Lowland
82	83	1	5	7	35	10.8402	37.1573	2373	3	F	<24 >=18	>350	Highland
83	84	1	5	7	32	10.8482	37.1603	2365	3	F	<24 >=18	>350	Highland
100	101	1	3	5	24	10.858	39.769	1466	0	A	>=24 <28	>600	Wet Upper Mid-altitude
70	71	1	3	5	22	10.8706	39.7296	1532	0	A	>=24 <28	>600	Wet Upper Mid-altitude
81	82	1	5	7	31	10.9314	37.209	2399	3	F	<24 >=18	>350	Highland
85	86	1	1	2	7	10.9459	36.5976	1777	0	A	>=24 <28	>600	Wet Upper Mid-altitude
79	80	1	1	2	10	10.9913	36.5552	1760	0	A	>=24 <28	>600	Wet Upper Mid-altitude
78	79	1	1	2	8	11.0003	36.4694	1658	0	A	>=24 <28	>600	Wet Upper Mid-altitude
84	85	1	5	7	33	11.0555	37.1575	2230	3	F	<24 >=18	>350	Highland
75	76	1	1	1	3	11.1714	36.6993	1914	0	A	>=24 <28	>600	Wet Upper Mid-altitude
89	90	1	1	1	4	11.1869	36.6747	1832	0	A	>=24 <28	>600	Wet Upper Mid-altitude
88	89	1	1	1	2	11.1872	36.7103	1925	0	A	>=24 <28	>600	Wet Upper Mid-altitude
76	77	1	1	1	5	11.1934	36.7561	1999	3	F	<24 >=18	>350	Highland
77	78	1	1	1	1	11.322	36.7824	2088	3	F	<24 >=18	>350	Highland
90	91	1	5	6	26	11.3252	37.1448	2027	3	F	<24 >=18	>350	Highland
73	74	1	5	6	29	11.3444	37.0793	1950	3	F	<24 >=18	>350	Highland
91	92	1	5	6	28	11.4211	37.1252	2014	3	F	<24 >=18	>350	Highland
92	93	1	5	6	27	11.4344	37.2083	2006	3	F	<24 >=18	>350	Highland
74	75	1	5	6	30	11.4344	37.0623	1939	0	A	>=24 <28	>600	Wet Upper Mid-altitude
67	68	1	2	4	18	11.8068	36.6645	1816	1	B	>=28 <30	>600	Wet Lower Mid-altitude
97	98	1	2	4	16	11.8142	37.6998	1879	0	A	>=24 <28	>600	Wet Upper Mid-altitude
66	67	1	2	4	20	11.8661	37.6626	1805	0	A	>=24 <28	>600	Wet Upper Mid-altitude
68	69	1	2	4	17	11.9235	37.8569	1987	3	F	<24 >=18	>350	Highland
96	97	1	2	4	19	11.9514	37.7141	1801	0	A	>=24 <28	>600	Wet Upper Mid-altitude
72	73	1	4	3	14	12.2526	37.6244	1940	0	A	>=24 <28	>600	Wet Upper Mid-altitude
93	94	1	4	3	12	12.3399	37.565	2040	0	A	>=24 <28	>600	Wet Upper Mid-altitude
95	96	1	4	3	13	12.4215	37.4619	1852	0	A	>=24 <28	>600	Wet Upper Mid-altitude
71	72	1	4	3	11	12.4468	37.5062	1939	3	F	<24 >=18	>350	Highland
94	95	1	4	3	15	12.4735	37.4793	1953	3	F	<24 >=18	>350	Highland
