# Supplementary material for: Socioeconomic and health impacts of fall armyworm in Ethiopia
Source: PLoS One. 2021 Nov 4;16(11):e0257736. doi: 10.1371/journal.pone.0257736 (PMC8568106; doi:10.1371/journal.pone.0257736)
Supplement: S2 File — (ZIP) [file pone.0257736.s002.zip › GPS_points_AEZ.xlsx]

## Sheet: GPS_points_AEZ
FID	region	zone	woreda	kebele	latitude	longitude	altitude	maize_mega
0	2	6	24	120	7.33358	38.4802	1683	3
1	3	20	35	174	7.0801	38.2916	2097	6
2	3	20	35	171	7.01226	38.3794	1713	1
3	2	13	14	69	8.08409	38.7553	1671	3
4	2	13	14	70	8.06533	38.7381	1659	3
5	2	13	12	59	8.5378	38.993	1685	1
6	2	12	8	40	8.12643	39.9497	2696	6
7	2	12	8	37	8.1208	39.9153	2694	3
8	2	7	22	108	7.56529	37.055	1785	1
9	2	13	14	66	8.837	38.1301	1649	6
10	3	20	35	172	7.03621	38.3627	1703	1
11	2	6	24	119	7.2877	38.4088	1673	3
12	2	6	24	117	7.28738	38.4344	1699	3
13	2	12	8	36	8.23194	39.9667	2906	0
14	2	12	8	39	8.07893	40.0871	1764	3
15	2	12	8	38	8.1234	39.9875	2686	3
16	2	13	12	57	8.44756	38.9932	1594	1
17	2	13	12	56	8.78722	38.9559	1635	6
18	2	13	14	67	8.15342	38.8576	1733	3
19	3	20	36	178	6.59339	38.1551	1934	3
20	2	6	24	118	7.21376	38.2641	1685	6
21	2	13	14	68	8.11553	38.5147	1675	3
22	2	7	22	106	7.45359	38.1358	1760	3
23	2	7	22	109	7.38423	38.0412	1710	1
24	2	7	19	93	7.42505	37.0549	1705	1
25	2	6	24	116	7.12424	38.4224	1583	3
26	3	20	35	173	7.08969	38.4213	1583	3
27	3	20	35	175	7.08969	38.3765	1583	1
28	2	13	13	64	8.14173	38.8005	1586	3
29	2	7	19	95	7.71884	37.0141	1774	1
30	2	7	22	107	7.57822	37.0677	1815	1
31	2	7	22	110	7.62117	37.2219	1837	1
32	2	13	13	65	7.86474	38.5909	1567	3
33	3	20	36	179	6.97675	38.2916	1956	1
34	2	13	13	61	0	0	0	0
35	3	21	37	183	6.84932	37.8757	1796	1
36	3	21	37	182	6.80828	37.9613	1390	3
37	3	21	37	181	6.86751	38.0019	1413	1
38	2	13	12	60	8.47703	38.9414	1644	1
39	2	13	13	63	7.72561	38.6558	1610	3
40	3	20	36	180	7.00017	38.2382	1876	1
41	3	20	36	177	6.92993	38.2878	1940	1
42	3	20	36	176	7.00326	38.283	1952	1
43	2	13	13	62	7.8921	38.7087	1635	3
44	3	21	37	184	6.85841	37.962	1468	1
45	3	21	37	185	6.9417	37.9405	1829	6
46	3	19	34	166	7.18652	37.7586	1767	6
47	3	19	34	169	7.16258	37.7842	1864	1
48	3	17	32	157	8.00781	38.5748	1823	3
49	3	17	32	159	8.00386	38.5394	1186	3
50	3	17	31	151	8.10903	38.3441	2139	6
51	3	17	32	156	8.04672	38.5095	1833	3
52	3	17	31	154	8.08421	38.3228	2147	6
53	3	18	33	164	7.1339	38.0555	1703	1
54	3	18	33	161	7.10634	38.0425	1706	3
55	3	17	32	158	8.00827	38.5901	1789	3
56	3	17	32	160	7.99766	38.5293	1876	3
57	3	17	31	153	8.08897	38.3514	2080	6
58	3	17	31	152	8.15826	38.4203	2004	6
59	3	18	33	165	7.07562	38.1007	1595	3
60	3	18	33	163	7.05312	38.1323	1619	3
61	3	19	34	168	7.17728	37.7991	1917	6
62	3	19	34	170	7.17804	37.7268	1700	6
63	3	17	31	155	8.16185	38.4492	1911	6
64	3	18	33	162	7.13386	38.0207	1732	1
65	3	19	34	167	7.20514	37.7561	1820	6
66	1	2	4	20	11.8661	37.6626	1805	1
67	1	2	4	18	11.8068	36.6645	1816	2
68	1	2	4	17	11.9235	37.8569	1987	6
69	1	3	5	21	10.8211	39.7772	1456	1
70	1	3	5	22	10.8706	39.7296	1532	1
71	1	4	3	11	12.4468	37.5062	1939	6
72	1	4	3	14	12.2526	37.6244	1940	1
73	1	5	6	29	11.3444	37.0793	1950	6
74	1	5	6	30	11.4344	37.0623	1939	1
75	1	1	1	3	11.1714	36.6993	1914	1
76	1	1	1	5	11.1934	36.7561	1999	6
77	1	1	1	1	11.322	36.7824	2088	6
78	1	1	2	8	11.0003	36.4694	1658	1
79	1	1	2	10	10.9913	36.5552	1760	1
80	1	1	2	6	10.675	36.5687	1725	1
81	1	5	7	31	10.9314	37.209	2399	6
82	1	5	7	35	10.8402	37.1573	2373	6
83	1	5	7	32	10.8482	37.1603	2365	6
84	1	5	7	33	11.0555	37.1575	2230	6
85	1	1	2	7	10.9459	36.5976	1777	1
86	1	1	2	9	10.7122	36.4211	166	1
87	1	5	7	34	10.7963	37.1735	2269	6
88	1	1	1	2	11.1872	36.7103	1925	1
89	1	1	1	4	11.1869	36.6747	1832	1
90	1	5	6	26	11.3252	37.1448	2027	6
91	1	5	6	28	11.4211	37.1252	2014	6
92	1	5	6	27	11.4344	37.2083	2006	6
93	1	4	3	12	12.3399	37.565	2040	1
94	1	4	3	15	12.4735	37.4793	1953	6
95	1	4	3	13	12.4215	37.4619	1852	1
96	1	2	4	19	11.9514	37.7141	1801	1
97	1	2	4	16	11.8142	37.6998	1879	1
98	1	3	5	23	10.7477	39.8287	1437	5
99	1	3	5	25	10.7807	39.7764	1499	1
100	1	3	5	24	10.858	39.769	1466	1
101	2	8	15	72	9.1206	37.0249	1799	1
102	2	7	20	97	8.03015	36.9491	1731	1
103	2	7	23	115	8.0077	36.2166	2247	6
104	2	8	16	76	9.41027	36.5238	1364	1
105	2	8	16	79	9.35226	36.5601	1419	1
106	2	15	26	127	9.01885	37.2032	1682	1
107	2	8	16	80	9.43902	36.5861	1344	1
108	2	15	26	126	8.9974	37.205	1678	1
109	2	8	15	74	9.13211	36.9964	1869	6
110	2	8	15	73	9.18394	37.0282	1871	6
111	2	15	26	129	9.09093	37.1569	1680	6
112	2	7	21	105	7.86204	36.789	1762	1
113	2	7	21	104	7.8631	36.7981	1736	1
114	2	7	20	99	7.89691	36.7889	1697	1
115	2	7	20	98	7.97115	36.8983	1686	1
116	2	7	23	111	7.99362	36.1539	2232	6
117	2	7	23	113	8.03991	36.3412	2119	1
118	2	7	19	91	7.65905	36.9907	1784	1
119	2	13	12	58	8.582	39.1152	1669	1
120	2	15	27	133	8.52416	37.2949	1654	1
121	2	15	27	134	8.80149	37.3137	1668	6
122	2	15	28	138	8.46708	37.4162	1637	1
123	2	15	28	140	8.42505	37.5185	1541	1
124	2	8	15	71	9.04485	36.5936	1717	6
125	2	15	26	128	9.03916	37.194	1691	1
126	2	8	16	78	9.22283	36.312	1379	1
127	2	7	20	96	8.08419	36.5945	1701	1
128	2	7	23	114	7.58498	36.1158	2239	1
129	2	7	23	112	8.03079	36.2311	1872	6
130	2	7	19	94	7.42284	37.0143	1747	6
131	2	7	21	101	0.73948	36.4513	1900	0
132	2	7	21	103	7.72897	36.7826	1957	1
133	2	7	20	100	8.02223	36.5949	1894	1
134	2	8	16	77	9.44094	36.6272	1339	1
135	2	8	15	75	9.11302	36.591	1974	6
136	2	15	26	130	9.04441	37.0954	1733	1
137	2	7	21	102	7.43417	36.4521	2069	1
138	2	7	19	92	7.41463	36.5645	1801	2
139	2	15	28	136	8.26144	37.2552	1590	6
140	2	15	27	131	8.85864	37.3069	1679	1
141	2	15	27	135	8.45218	37.1625	1835	1
142	2	15	28	137	8.26595	37.2501	1604	6
143	2	15	27	132	8.49082	37.1604	1645	1
144	2	15	28	139	8.25448	37.3116	1534	6
145	2	8	17	85	9.23036	37.3705	2295	6
146	2	8	17	84	9.17067	37.2107	2251	6
147	2	8	17	81	9.1516	37.2025	2305	6
148	2	8	17	82	9.2624	37.3769	2255	6
149	2	8	17	83	9.31176	37.3894	2255	6

## Sheet: code
			Code	AEZ
			1	Wet Upper Mid-altitude
			2	Wet lower Mid-altitude
			3	Dry Mid-altitude
			4	Wet lowland
			5	Dry Lowland
			6	Highland
