# Supplementary material for: Socioeconomic and health impacts of fall armyworm in Ethiopia
Source: PLoS One. 2021 Nov 4;16(11):e0257736. doi: 10.1371/journal.pone.0257736 (PMC8568106; doi:10.1371/journal.pone.0257736)
Supplement: S2 File — (ZIP) [file pone.0257736.s002.zip › New_Codes_2011_EC_Onwards_Code_books.xlsx]

## Sheet: new_mapping
REG_old	XY	Zone_old	Woreda_old	woreda_id1	old_woreda_code	REG_new	ZY_new	Zone_new	Woreda_new	new_woreda_code	woreda_id
1	11	1	1	010101	111	1	11	1	1	111	010101
1	12	1	2	010102	112	1	12	1	2	112	010102
1	13	1	3	010103	113	1	13	1	3	113	010103
1	14	1	4	010104	114	1	14	1	4	114	010104
1	15	1	5	010105	115	1	15	1	5	115	010105
1	16	1	6	010106	116	1	16	1	6	116	010106
1	17	1	7	010107	117	1	14	1	4	114	010104
1	18	1	8	010108	118	1	11	1	1	111	010101
1	21	2	1	010201	121	1	21	2	1	121	010201
1	22	2	2	010202	122	1	22	2	2	122	010202
1	23	2	3	010203	123	1	23	2	3	123	010203
1	24	2	4	010204	124	1	24	2	4	124	010204
1	25	2	5	010205	125	1	25	2	5	125	010205
1	26	2	6	010206	126	1	26	2	6	126	010206
1	27	2	7	010207	127	1	27	2	7	127	010207
1	28	2	8	010208	128	1	28	2	8	128	010208
1	29	2	9	010209	129	1	73	7	3	173	010703
1	31	3	1	010301	131	1	31	3	1	131	010301
1	32	3	2	010302	132	1	32	3	2	132	010302
1	33	3	3	010303	133	1	33	3	3	133	010303
1	34	3	4	010304	134	1	34	3	4	134	010304
1	35	3	5	010305	135	1	35	3	5	135	010305
1	36	3	6	010306	136	1	36	3	6	136	010306
1	37	3	7	010307	137	1	37	3	7	137	010307
1	38	3	8	010308	138	1	34	3	4	134	010304
1	39	3	9	010309	139	1	36	3	6	136	010306
1	41	4	1	010401	141	1	71	7	1	171	010701
1	42	4	2	010402	142	1	74	7	4	174	010704
1	43	4	3	010403	143	1	72	7	2	172	010702
1	44	4	4	010404	144	1	44	4	4	144	010404
1	45	4	5	010405	145	1	42	4	2	142	010402
1	46	4	6	010406	146	1	43	4	3	143	010403
1	47	4	7	010407	147	1	45	4	5	145	010405
1	48	4	8	010408	148	1	41	4	1	141	010401
1	49	4	9	010409	149	1	42	4	2	142	010402
1	51	5	1	010501	151	1	51	5	1	151	010501
1	52	5	2	010502	152	1	52	5	2	152	010502
1	53	5	3	010503	153	1	53	5	3	153	010503
1	54	5	4	010504	154	1	51	5	1	151	010501
1	61	6	1	010601	161	1	74	7	4	174	010704
1	62	6	2	010602	162	1	74	7	4	174	010704
2	11	1	1	020101	211	2	11	1	1	211	020101
2	12	1	2	020102	212	2	12	1	2	212	020102
2	13	1	3	020103	213	2	13	1	3	213	020103
2	14	1	4	020104	214	2	14	1	4	214	020104
2	15	1	5	020105	215	2	15	1	5	215	020105
2	16	1	6	020106	216	2	16	1	6	216	020106
2	17	1	7	020107	217	2	17	1	7	217	020107
2	21	2	1	020201	221	2	21	2	1	221	020201
2	22	2	2	020202	222	2	22	2	2	222	020202
2	23	2	3	020203	223	2	23	2	3	223	020203
2	24	2	4	020204	224	2	24	2	4	224	020204
2	25	2	5	020205	225	2	25	2	5	225	020205
2	26	2	6	020206	226	2	26	2	6	226	020206
2	27	2	7	020207	227	2	27	2	7	227	020207
2	31	3	1	020301	231	2	31	3	1	231	020301
2	32	3	2	020302	232	2	32	3	2	232	020302
2	33	3	3	020303	233	2	33	3	3	233	020303
2	34	3	4	020304	234	2	34	3	4	234	020304
2	35	3	5	020305	235	2	33	3	3	233	020303
2	36	3	6	020306	236	2	36	3	6	236	020306
2	41	4	1	020401	241	2	41	4	1	241	020401
2	42	4	2	020402	242	2	42	4	2	242	020402
2	43	4	3	020403	243	2	43	4	3	243	020403
2	44	4	4	020404	244	2	44	4	4	244	020404
2	45	4	5	020405	245	2	45	4	5	245	020405
2	51	5	1	020501	251	2	51	5	1	251	020501
2	52	5	2	020502	252	2	52	5	2	252	020502
2	53	5	3	020503	253	2	53	5	3	253	020503
2	54	5	4	020504	254	2	54	5	4	254	020504
2	55	5	5	020505	255	2	55	5	5	255	020505
3	11	1	1	030101	311	3	11	1	1	311	030101
3	12	1	2	030102	312	3	12	1	2	312	030102
3	13	1	3	030103	313	3	13	1	3	313	030103
3	14	1	4	030104	314	3	14	1	4	314	030104
3	15	1	5	030105	315	3	15	1	5	315	030105
3	16	1	6	030106	316	3	161	16	1	3161	031601
3	17	1	7	030107	317	3	151	15	1	3151	031501
3	18	1	8	030108	318	3	152	15	2	3152	031502
3	19	1	9	030109	319	3	153	15	3	3153	031503
3	21	2	1	030201	321	3	21	2	1	321	030201
3	22	2	2	030202	322	3	22	2	2	322	030202
3	23	2	3	030203	323	3	23	2	3	323	030203
3	24	2	4	030204	324	3	24	2	4	324	030204
3	25	2	5	030205	325	3	25	2	5	325	030205
3	26	2	6	030206	326	3	26	2	6	326	030206
3	27	2	7	030207	327	3	27	2	7	327	030207
3	28	2	8	030208	328	3	28	2	8	328	030208
3	29	2	9	030209	329	3	29	2	9	329	030209
3	31	3	1	030301	331	3	31	3	1	331	030301
3	32	3	2	030302	332	3	32	3	2	332	030302
3	33	3	3	030303	333	3	33	3	3	333	030303
3	34	3	4	030304	334	3	34	3	4	334	030304
3	35	3	5	030305	335	3	35	3	5	335	030305
3	36	3	6	030306	336	3	4	4	24	3424	030424
3	37	3	7	030307	337	3	37	3	7	337	030307
3	38	3	8	030308	338	3	38	3	8	338	030308
3	39	3	9	030309	339	3	37	3	7	337	030307
3	41	4	1	030401	341	3	41	4	1	341	030401
3	42	4	2	030402	342	3	42	4	2	342	030402
3	43	4	3	030403	343	3	43	4	3	343	030403
3	44	4	4	030404	344	3	44	4	4	344	030404
3	45	4	5	030405	345	3	45	4	5	345	030405
3	46	4	6	030406	346	3	46	4	6	346	030406
3	47	4	7	030407	347	3	47	4	7	347	030407
3	48	4	8	030408	348	3	48	4	8	348	030408
3	49	4	9	030409	349	3	49	4	9	349	030409
3	51	5	1	030501	351	3	51	5	1	351	030501
3	52	5	2	030502	352	3	52	5	2	352	030502
3	53	5	3	030503	353	3	53	5	3	353	030503
3	54	5	4	030504	354	3	54	5	4	354	030504
3	55	5	5	030505	355	3	55	5	5	355	030505
3	56	5	6	030506	356	3	56	5	6	356	030506
3	57	5	7	030507	357	3	57	5	7	357	030507
3	58	5	8	030508	358	3	58	5	8	358	030508
3	59	5	9	030509	359	3	59	5	9	359	030509
3	61	6	1	030601	361	3	61	6	1	361	030601
3	62	6	2	030602	362	3	62	6	2	362	030602
3	63	6	3	030603	363	3	63	6	3	363	030603
3	64	6	4	030604	364	3	64	6	4	364	030604
3	65	6	5	030605	365	3	65	6	5	365	030605
3	66	6	6	030606	366	3	66	6	6	366	030606
3	67	6	7	030607	367	3	67	6	7	367	030607
3	68	6	8	030608	368	3	68	6	8	368	030608
3	69	6	9	030609	369	3	69	6	9	369	030609
3	71	7	1	030701	371	3	71	7	1	371	030701
3	72	7	2	030702	372	3	72	7	2	372	030702
3	73	7	3	030703	373	3	73	7	3	373	030703
3	74	7	4	030704	374	3	74	7	4	374	030704
3	75	7	5	030705	375	3	75	7	5	375	030705
3	76	7	6	030706	376	3	76	7	6	376	030706
3	77	7	7	030707	377	3	77	7	7	377	030707
3	78	7	8	030708	378	3	78	7	8	378	030708
3	79	7	9	030709	379	3	79	7	9	379	030709
3	81	8	1	030801	381	3	81	8	1	381	030801
3	82	8	2	030802	382	3	87	8	7	387	030807
3	83	8	3	030803	383	3	83	8	3	383	030803
3	84	8	4	030804	384	3	84	8	4	384	030804
3	85	8	5	030805	385	3	85	8	5	385	030805
3	86	8	6	030806	386	3	86	8	6	386	030806
3	87	8	7	030807	387	3	82	8	2	382	030802
3	91	9	1	030901	391	3	91	9	1	391	030901
3	92	9	2	030902	392	3	92	9	2	392	030902
3	93	9	3	030903	393	3	93	9	3	393	030903
3	94	9	4	030904	394	3	94	9	4	394	030904
3	95	9	5	030905	395	3	95	9	5	395	030905
3	96	9	6	030906	396	3	96	9	6	396	030906
3	97	9	7	030907	397	3	97	9	7	397	030907
4	11	1	1	040101	411	4	11	1	1	411	040101
4	12	1	2	040102	412	4	12	1	2	412	040102
4	13	1	3	040103	413	4	13	1	3	413	040103
4	14	1	4	040104	414	4	14	1	4	414	040104
4	15	1	5	040105	415	4	15	1	5	415	040105
4	16	1	6	040106	416	4	16	1	6	416	040106
4	17	1	7	040107	417	4	17	1	7	417	040107
4	18	1	8	040108	418	4	18	1	8	418	040108
4	19	1	9	040109	419	4	19	1	9	419	040109
4	21	2	1	040201	421	4	21	2	1	421	040201
4	22	2	2	040202	422	4	22	2	2	422	040202
4	23	2	3	040203	423	4	23	2	3	423	040203
4	24	2	4	040204	424	4	24	2	4	424	040204
4	25	2	5	040205	425	4	25	2	5	425	040205
4	26	2	6	040206	426	4	26	2	6	426	040206
4	27	2	7	040207	427	4	27	2	7	427	040207
4	28	2	8	040208	428	4	28	2	8	428	040208
4	29	2	9	040209	429	4	29	2	9	429	040209
4	31	3	1	040301	431	4	31	3	1	431	040301
4	32	3	2	040302	432	4	32	3	2	432	040302
4	33	3	3	040303	433	4	21	2	1	421	040201
4	34	3	4	040304	434	4	42	2	10	4210	040210
4	35	3	5	040305	435	4	420	20	5	4205	042005
4	36	3	6	040306	436	4	420	20	6	4206	042006
4	37	3	7	040307	437	4	420	20	7	4207	042007
4	38	3	8	040308	438	4	420	20	8	4208	042008
4	39	3	9	040309	439	4	433	3	3	433	040303
4	41	4	1	040401	441	4	41	4	1	441	040401
4	42	4	2	040402	442	4	42	4	2	442	040402
4	43	4	3	040403	443	4	43	4	3	443	040403
4	44	4	4	040404	444	4	44	4	4	444	040404
4	45	4	5	040405	445	4	45	4	5	445	040405
4	46	4	6	040406	446	4	46	4	6	446	040406
4	47	4	7	040407	447	4	47	4	7	447	040407
4	48	4	8	040408	448	4	48	4	8	448	040408
4	49	4	9	040409	449	4	49	4	9	449	040409
4	51	5	1	040501	451	4	51	5	1	451	040501
4	52	5	2	040502	452	4	52	5	2	452	040502
4	53	5	3	040503	453	4	53	5	3	453	040503
4	54	5	4	040504	454	4	54	5	4	454	040504
4	55	5	5	040505	455	4	55	5	5	455	040505
4	56	5	6	040506	456	4	56	5	6	456	040506
4	57	5	7	040507	457	4	57	5	7	457	040507
4	58	5	8	040508	458	4	58	5	8	458	040508
4	59	5	9	040509	459	4	59	5	9	459	040509
4	61	6	1	040601	461	4	61	6	1	461	040601
4	62	6	2	040602	462	4	62	6	2	462	040602
4	63	6	3	040603	463	4	63	6	3	463	040603
4	64	6	4	040604	464	4	64	6	4	464	040604
4	65	6	5	040605	465	4	65	6	5	465	040605
4	66	6	6	040606	466	4	66	6	6	466	040606
4	67	6	7	040607	467	4	67	6	7	467	040607
4	68	6	8	040608	468	4	68	6	8	468	040608
4	69	6	9	040609	469	4	69	6	9	469	040609
4	71	7	1	040701	471	4	71	7	1	471	040701
4	72	7	2	040702	472	4	72	7	2	472	040702
4	73	7	3	040703	473	4	73	7	3	473	040703
4	74	7	4	040704	474	4	74	7	4	474	040704
4	75	7	5	040705	475	4	75	7	5	475	040705
4	76	7	6	040706	476	4	76	7	6	476	040706
4	77	7	7	040707	477	4	77	7	7	477	040707
4	78	7	8	040708	478	4	78	7	8	478	040708
4	79	7	9	040709	479	4	76	7	6	476	040706
4	81	8	1	040801	481	4	81	8	1	481	040801
4	82	8	2	040802	482	4	82	8	2	482	040802
4	83	8	3	040803	483	4	83	8	3	483	040803
4	84	8	4	040804	484	4	84	8	4	484	040804
4	85	8	5	040805	485	4	48	8	20	4820	040820
4	86	8	6	040806	486	4	86	8	6	486	040806
4	87	8	7	040807	487	4	87	8	7	487	040807
4	88	8	8	040808	488	4	88	8	8	488	040808
4	89	8	9	040809	489	4	89	8	9	489	040809
4	91	9	1	040901	491	4	91	9	1	491	040901
4	92	9	2	040902	492	4	92	9	2	492	040902
4	93	9	3	040903	493	4	93	9	3	493	040903
4	94	9	4	040904	494	4	94	9	4	494	040904
4	95	9	5	040905	495	4	49	9	13	4913	040913
4	96	9	6	040906	496	4	96	9	6	496	040906
4	97	9	7	040907	497	4	97	9	7	497	040907
4	98	9	8	040908	498	4	98	9	8	498	040908
4	99	9	9	040909	499	4	99	9	9	499	040909
5	11	1	1	050101	511	5	11	1	1	511	050101
5	12	1	2	050102	512	5	12	1	2	512	050102
5	13	1	3	050103	513	5	13	1	3	513	050103
5	14	1	4	050104	514	5	14	1	4	514	050104
5	15	1	5	050105	515	5	15	1	5	515	050105
5	16	1	6	050106	516	5	16	1	6	516	050106
5	21	2	1	050201	521	5	21	2	1	521	050201
5	22	2	2	050202	522	5	22	2	2	522	050202
5	24	2	4	050204	524	5	52	2	13	5213	050213
5	25	2	5	050205	525	5	25	2	5	525	050205
5	26	2	6	050206	526	5	26	2	6	526	050206
5	27	2	7	050207	527	5	27	2	7	527	050207
5	31	3	1	050301	531	5	31	3	1	531	050301
5	32	3	2	050302	532	5	32	3	2	532	050302
5	33	3	3	050303	533	5	33	3	3	533	050303
5	34	3	4	050304	534	5	34	3	4	534	050304
5	35	3	5	050305	535	5	53	3	10	5310	050310
5	41	4	1	050401	541	5	71	7	1	571	050701
5	42	4	2	050402	542	5	72	7	2	572	050702
5	43	4	3	050403	543	5	73	7	3	573	050703
5	44	4	4	050404	544	5	74	7	4	574	050704
5	51	5	1	050501	551	5	51	5	1	551	050501
5	52	5	2	050502	552	5	52	5	2	552	050502
5	53	5	3	050503	553	5	53	5	3	553	050503
5	54	5	4	050504	554	5	54	5	4	554	050504
5	61	6	1	050601	561	5	41	4	1	541	050401
5	62	6	2	050602	562	5	42	4	2	542	050402
5	63	6	3	050603	563	5	510	10	4	5104	051004
5	64	6	4	050604	564	5	44	4	4	544	050404
5	65	6	5	050605	565	5	510	10	2	5102	051002
5	66	6	6	050606	566	5	510	10	3	5103	051003
5	67	6	7	050607	567	5	47	4	7	547	050407
5	68	6	8	050608	568	5	45	4	5	545	050405
5	71	7	1	050701	571	5	85	8	5	585	050805
5	72	7	2	050702	572	5	62	6	2	562	050602
5	73	7	3	050703	573	5	63	6	3	563	050603
5	74	7	4	050704	574	5	64	6	4	564	050604
5	75	7	5	050705	575	5	65	6	5	565	050605
5	76	7	6	050706	576	5	65	6	5	565	050605
5	77	7	7	050707	577	5	67	6	7	567	050607
5	81	8	1	050801	581	5	96	9	6	596	050906
5	82	8	2	050802	582	5	82	8	2	582	050802
5	83	8	3	050803	583	5	97	9	7	597	050907
5	84	8	4	050804	584	5	84	8	4	584	050804
5	85	8	5	050805	585	5	85	8	5	585	050805
5	86	8	6	050806	586
5	87	8	7	050807	587	5	87	8	7	587	050807
5	88	8	8	050808	588	5	88	8	8	588	050808
5	89	8	9	050809	589	5	94	9	4	594	050904
5	91	9	1	050901	591	5	91	9	1	591	050901
5	92	9	2	050902	592	5	92	9	2	592	050902
5	93	9	3	050903	593	5	113	11	3	5113	051103
5	94	9	4	050904	594	5	111	11	1	5111	051101
6	21	2	1	060201	621	6	21	2	1	621	060201
6	22	2	2	060202	622	6	22	2	2	622	060202
6	23	2	3	060203	623	6	23	2	3	623	060203
6	24	2	4	060204	624	6	24	2	4	624	060204
6	25	2	5	060205	625	6	25	2	5	625	060205
6	27	2	7	060207	627	6	27	2	7	627	060207
6	31	3	1	060301	631	6	11	1	1	611	060101
6	32	3	2	060302	632	6	12	1	2	612	060102
6	33	3	3	060303	633	6	13	1	3	613	060103
6	34	3	4	060304	634	6	14	1	4	614	060104
6	35	3	5	060305	635	6	15	1	5	615	060105
6	36	3	6	060306	636	6	16	1	6	616	060106
6	37	3	7	060307	637	6	17	1	7	617	060107
6	41	4	1	060401	641	6	31	3	1	631	060301
6	42	4	2	060402	642	6	11	1	1	611	060101
6	43	4	3	060403	643	6	33	3	3	633	060303
6	44	4	4	060404	644	6	34	3	4	634	060304
6	45	4	5	060405	645	6	35	3	5	635	060305
6	56	5	6	060506	656	6	26	2	6	626	060206
6	68	6	8	060608	668	6	41	4	1	641	060401
7	11	1	1	070101	711	7	11	1	1	711	070101
7	12	1	2	070102	712	7	12	1	2	712	070102
7	13	1	3	070103	713	7	13	1	3	713	070103
7	14	1	4	070104	714	7	14	1	4	714	070104
7	15	1	5	070105	715	7	15	1	5	715	070105
7	16	1	6	070106	716	7	16	1	6	716	070106
7	17	1	7	070107	717	7	17	1	7	717	070107
7	18	1	8	070108	718	7	18	1	8	718	070108
7	19	1	9	070109	719	7	19	1	9	719	070109
7	21	2	1	070201	721	7	21	2	1	721	070201
7	22	2	2	070202	722	7	22	2	2	722	070202
7	23	2	3	070203	723	7	23	2	3	723	070203
7	24	2	4	070204	724	7	24	2	4	724	070204
7	25	2	5	070205	725	7	25	2	5	725	070205
7	26	2	6	070206	726	7	26	2	6	726	070206
7	27	2	7	070207	727	7	27	2	7	727	070207
7	28	2	8	070208	728	7	28	2	8	728	070208
7	29	2	9	070209	729	7	29	2	9	729	070209
7	31	3	1	070301	731	7	31	3	1	731	070301
7	32	3	2	070302	732	7	32	3	2	732	070302
7	33	3	3	070303	733	7	33	3	3	733	070303
7	34	3	4	070304	734	7	34	3	4	734	070304
7	35	3	5	070305	735	7	35	3	5	735	070305
7	36	3	6	070306	736	7	36	3	6	736	070306
7	37	3	7	070307	737	7	37	3	7	737	070307
7	38	3	8	070308	738	7	33	3	3	733	070303
7	41	4	1	070401	741	7	41	4	1	741	070401
7	42	4	2	070402	742	7	42	4	2	742	070402
7	43	4	3	070403	743	7	43	4	3	743	070403
7	44	4	4	070404	744	7	44	4	4	744	070404
7	45	4	5	070405	745	7	45	4	5	745	070405
7	46	4	6	070406	746	7	46	4	6	746	070406
7	47	4	7	070407	747	7	47	4	7	747	070407
7	48	4	8	070408	748	7	48	4	8	748	070408
7	49	4	9	070409	749	7	49	4	9	749	070409
7	51	5	1	070501	751	7	51	5	1	751	070501
7	52	5	2	070502	752	7	52	5	2	752	070502
7	53	5	3	070503	753	7	53	5	3	753	070503
7	54	5	4	070504	754	7	54	5	4	754	070504
7	55	5	5	070505	755	7	55	5	5	755	070505
7	56	5	6	070506	756	7	56	5	6	756	070506
7	57	5	7	070507	757	7	55	5	5	755	070505
7	61	6	1	070601	761	7	61	6	1	761	070601
7	62	6	2	070602	762	7	62	6	2	762	070602
7	63	6	3	070603	763	7	63	6	3	763	070603
7	64	6	4	070604	764	7	64	6	4	764	070604
7	65	6	5	070605	765	7	65	6	5	765	070605
7	66	6	6	070606	766	7	66	6	6	766	070606
7	67	6	7	070607	767	7	67	6	7	767	070607
7	68	6	8	070608	768	7	68	6	8	768	070608
7	69	6	9	070609	769	7	69	6	9	769	070609
7	71	7	1	070701	771	7	71	7	1	771	070701
7	72	7	2	070702	772	7	72	7	2	772	070702
7	73	7	3	070703	773	7	73	7	3	773	070703
7	74	7	4	070704	774	7	74	7	4	774	070704
7	75	7	5	070705	775	7	75	7	5	775	070705
7	76	7	6	070706	776	7	76	7	6	776	070706
7	77	7	7	070707	777	7	77	7	7	777	070707
7	78	7	8	070708	778	7	78	7	8	778	070708
7	81	8	1	070801	781	7	81	8	1	781	070801
7	82	8	2	070802	782	7	82	8	2	782	070802
7	83	8	3	070803	783	7	83	8	3	783	070803
7	91	9	1	070901	791	7	91	9	1	791	070901
7	92	9	2	070902	792	7	92	9	2	792	070902
7	93	9	3	070903	793	7	93	9	3	793	070903
7	94	9	4	070904	794	7	94	9	4	794	070904
7	95	9	5	070905	795	7	95	9	5	795	070905
7	96	9	6	070906	796	7	96	9	6	796	070906
7	97	9	7	070907	797	7	97	9	7	797	070907
7	98	9	8	070908	798	7	98	9	8	798	070908
7	99	9	9	070909	799	7	99	9	9	799	070909
1	12	2	10	010210	1210	1	12	2	10	1210	010210
12	11	1	1	120101	1211	12	11	1	1	1211	120101
12	12	1	2	120102	1212	12	12	1	2	1212	120102
12	13	1	3	120103	1213	12	13	1	3	1213	120103
12	14	1	4	120104	1214	12	14	1	4	1214	120104
12	15	1	5	120105	1215	12	15	1	5	1215	120105
12	16	1	6	120106	1216	12	11	1	1	1211	120101
12	21	2	1	120201	1221	12	21	2	1	1221	120201
12	22	2	2	120202	1222	12	22	2	2	1222	120202
12	23	2	3	120203	1223	12	23	2	3	1223	120203
12	24	2	4	120204	1224	12	24	2	4	1224	120204
12	31	3	1	120301	1231	12	31	3	1	1231	120301
12	32	3	2	120302	1232	12	32	3	2	1232	120302
12	41	4	1	120401	1241	12	41	4	1	1241	120401
13	11	1	1	130101	1311	13	11	1	1	1311	130101
1	410	4	10	010410	1410	1	41	4	1	141	010401
1	411	4	11	010411	1411	1	45	4	5	145	010405
1	511	5	11	010511	1511	1	511	5	11	1511	010511
1	711	7	11	010711	1711	5	113	1	13	5113	050113
1	714	7	14	010714	1714	5	14	1	4	514	050104
1	721	7	21	010721	1721	4	411	11	13	41113	041113
1	735	7	35	010735	1735	4	163	1	63	4163	040163
3	101	10	1	031001	3101	3	101	10	1	3101	031001
3	102	10	2	031002	3102	3	102	10	2	3102	031002
3	103	10	3	031003	3103	3	103	10	3	3103	031003
3	104	10	4	031004	3104	3	104	10	4	3104	031004
3	105	10	5	031005	3105	3	105	10	5	3105	031005
3	106	10	6	031006	3106	3	106	10	6	3106	031006
3	10	1	10	030110	3110	3	315	15	4	3154	031504
3	11	1	11	030111	3111	3	315	15	11	31511	031511
3	12	1	12	030112	3112	3	315	15	13	31513	031513
3	13	1	13	030113	3113	3	316	16	4	3164	031604
3	14	1	14	030114	3114	3	316	16	3	3163	031603
3	15	1	15	030115	3115	3	315	15	5	3155	031505
3	16	1	16	030116	3116	3	315	15	6	3156	031506
3	17	1	17	030117	3117	3	315	15	7	3157	031507
3	18	1	18	030118	3118	3	315	15	4	3154	031504
3	19	1	19	030119	3119	3	31	1	6	316	030106
3	31	1	20	030120	3120	3	315	15	8	3158	031508
3	31	1	21	030121	3121	3	315	15	9	3159	031509
3	32	2	10	030210	3210	3	32	2	4	324	030204
3	32	2	11	030211	3211	3	32	2	8	328	030208
3	33	3	10	030310	3310	3	33	3	10	3310	030310
3	33	3	11	030311	3311	3	33	3	11	3311	030311
3	34	4	10	030410	3410	3	34	4	10	3410	030410
3	34	4	11	030411	3411	3	34	4	11	3411	030411
3	34	4	12	030412	3412	3	34	4	12	3412	030412
3	34	4	13	030413	3413	3	34	4	13	3413	030413
3	34	4	14	030414	3414	3	34	4	14	3414	030414
3	34	4	15	030415	3415	3	34	4	15	3415	030415
3	34	4	16	030416	3416	3	34	4	16	3416	030416
3	34	4	17	030417	3417	3	34	4	17	3417	030417
3	34	4	18	030418	3418	3	34	4	9	349	030409
3	34	4	19	030419	3419	3	34	4	19	3419	030419
3	34	4	20	030420	3420	3	34	4	20	3420	030420
3	35	5	10	030510	3510	3	35	5	10	3510	030510
3	35	5	11	030511	3511	3	35	5	11	3511	030511
3	35	5	12	030512	3512	3	35	5	12	3512	030512
3	35	5	13	030513	3513	3	35	5	13	3513	030513
3	35	5	14	030514	3514	3	35	5	14	3514	030514
3	35	5	15	030515	3515	3	35	5	15	3515	030515
3	35	5	16	030516	3516	3	35	5	16	3516	030516
3	35	5	17	030517	3517	3	35	5	17	3517	030517
3	35	5	18	030518	3518	3	35	5	18	3518	030518
3	35	5	19	030519	3519	3	35	5	19	3519	030519
3	35	5	20	030520	3520	3	35	5	19	3519	030519
3	35	5	21	030521	3521	3	35	5	21	3521	030521
3	35	5	22	030522	3522	3	35	5	22	3522	030522
3	35	5	23	030523	3523	3	35	5	23	3523	030523
3	36	6	10	030610	3610	3	36	6	10	3610	030610
3	36	6	11	030611	3611	3	36	6	11	3611	030611
3	36	6	12	030612	3612	3	36	6	12	3612	030612
3	36	6	13	030613	3613	3	36	6	13	3613	030613
3	36	6	14	030614	3614	3	36	6	14	3614	030614
3	36	6	15	030615	3615	3	36	6	10	3610	030610
3	36	6	16	030616	3616	3	36	6	16	3616	030616
3	36	6	17	030617	3617	3	36	6	17	3617	030617
3	37	7	10	030710	3710	3	37	7	10	3710	030710
3	37	7	11	030711	3711	3	37	7	11	3711	030711
3	37	7	12	030712	3712	3	37	7	12	3712	030712
3	37	7	13	030713	3713	3	37	7	13	3713	030713
3	37	7	14	030714	3714	3	37	7	9	379	030709
4	410	10	1	041001	4101	4	410	10	1	4101	041001
4	410	10	2	041002	4102	4	410	10	2	4102	041002
4	410	10	3	041003	4103	4	410	10	3	4103	041003
4	410	10	4	041004	4104	4	410	10	4	4104	041004
4	410	10	5	041005	4105	4	410	10	5	4105	041005
4	410	10	6	041006	4106	4	410	10	6	4106	041006
4	410	10	7	041007	4107	4	410	10	7	4107	041007
4	410	10	8	041008	4108	4	410	10	8	4108	041008
4	410	10	9	041009	4109	4	410	10	9	4109	041009
4	411	1	10	040110	4110	4	411	1	10	4110	040110
4	411	1	11	040111	4111	4	411	1	11	4111	040111
4	411	1	12	040112	4112	4	411	1	12	4112	040112
4	411	1	13	040113	4113	4	411	1	13	4113	040113
4	411	11	4	041104	4114	4	411	11	4	4114	041104
4	411	11	5	041105	4115	4	411	11	5	4115	041105
4	411	11	6	041106	4116	4	411	11	6	4116	041106
4	411	11	7	041107	4117	4	411	11	7	4117	041107
4	411	11	8	041108	4118	4	411	11	8	4118	041108
4	411	11	9	041109	4119	4	411	11	9	4119	041109
4	41	1	20	040120	4120	4	411	1	19	4119	040119
4	412	12	6	041206	4126	4	415	15	6	4156	041506
4	412	12	7	041207	4127	4	412	12	7	4127	041207
4	412	12	8	041208	4128	4	412	12	8	4128	041208
4	413	13	1	041301	4131	4	413	13	1	4131	041301	0
4	413	13	2	041302	4132	4	413	13	2	4132	041302	0
4	413	13	3	041303	4133	4	413	13	3	4133	041303	0
4	413	13	4	041304	4134	4	413	13	4	4134	041304	0
4	413	13	5	041305	4135	4	413	13	5	4135	041305	0
4	413	13	6	041306	4136	4	416	16	6	4166	041606	-300
4	413	13	7	041307	4137	4	413	13	7	4137	041307	0
4	413	13	8	041308	4138	4	413	13	8	4138	041308	0
4	413	13	9	041309	4139	4	413	13	9	4139	041309	0
4	414	14	1	041401	4141	4	414	14	1	4141	041401
4	414	14	2	041402	4142	4	414	14	2	4142	041402
4	414	14	3	041403	4143	4	414	14	3	4143	041403
4	414	14	4	041404	4144	4	414	14	4	4144	041404
4	414	14	5	041405	4145	4	414	14	5	4145	041405
4	414	14	6	041406	4146	4	415	15	5	4155	041505
4	414	14	7	041407	4147	4	414	14	7	4147	041407
4	414	14	8	041408	4148	4	414	14	8	4148	041408
4	414	14	9	041409	4149	4	415	15	3	4153	041503
4	415	15	1	041501	4151	4	473	73	3	473	047303
4	416	16	1	041601	4161	4	445	45	5	445	044505
4	417	17	1	041701	4171	4	417	17	1	4171	041701
4	417	17	2	041702	4172	4	417	17	2	4172	041702
4	417	17	3	041703	4173	4	417	17	3	4173	041703
4	417	17	4	041704	4174	4	417	17	4	4174	041704
4	417	17	5	041705	4175	4	417	17	5	4175	041705
4	417	17	6	041706	4176	4	417	17	6	4176	041706
4	417	17	7	041707	4177	4	417	17	7	4177	041707
4	417	17	8	041708	4178	4	417	17	8	4178	041708
4	417	17	9	041709	4179	4	417	17	9	4179	041709
4	418	18	1	041801	4181	4	418	18	1	4181	041801
4	418	18	2	041802	4182	4	418	18	2	4182	041802
4	418	18	3	041803	4183	4	418	18	3	4183	041803
4	418	18	4	041804	4184	4	418	18	4	4184	041804
4	418	18	5	041805	4185	4	418	18	5	4185	041805
4	418	18	6	041806	4186	4	418	18	5	4185	041805
4	418	18	7	041807	4187	4	418	18	7	4187	041807
4	418	18	8	041808	4188	4	418	18	8	4188	041808
4	418	18	9	041809	4189	4	418	18	9	4189	041809
4	419	19	1	041901	4191	4	419	19	1	4191	041901
4	419	19	2	041902	4192	4	418	18	10	41810	041810
4	419	19	3	041903	4193	4	419	19	3	4193	041903
4	419	19	4	041904	4194	4	419	19	4	4194	041904
4	419	19	5	041905	4195	4	419	19	5	4195	041905
4	419	19	6	041906	4196	4	419	19	6	4196	041906
4	419	19	7	041907	4197	4	419	19	7	4197	041907
4	419	19	8	041908	4198	4	419	19	8	4198	041908
4	419	19	9	041909	4199	4	419	19	9	4199	041909
4	420	20	1	042001	4201	4	416	16	1	4161	041601
4	42	2	10	040210	4210	4	42	2	10	4210	040210
4	42	2	11	040211	4211	4	42	2	11	4211	040211
4	42	2	12	040212	4212	4	42	2	12	4212	040212
4	42	2	13	040213	4213	4	42	2	13	4213	040213
4	42	2	14	040214	4214	4	42	2	14	4214	040214
4	42	2	15	040215	4215	4	42	2	15	4215	040215
4	42	2	16	040216	4216	4	42	2	16	4216	040216
4	42	2	17	040217	4217	4	42	2	13	4213	040213
4	43	3	10	040310	4310	4	43	3	4	434	040304
4	43	3	11	040311	4311	4	43	3	5	435	040305
4	43	3	12	040312	4312	4	43	3	6	436	040306
4	43	3	13	040313	4313	4	43	3	7	437	040307
4	43	3	14	040314	4314	4	43	3	14	4314	040314
4	43	3	15	040315	4315	4	43	3	9	439	040309
4	43	3	16	040316	4316	4	43	3	10	4310	040310
4	43	3	17	040317	4317	4	43	3	11	4311	040311
4	43	3	18	040318	4318	4	42	2	09	4209	040209
4	43	3	19	040319	4319	4	43	3	12	4312	040312
4	43	3	20	040320	4320	4	43	3	4	434	040304
4	43	3	21	040321	4321	4	420	20	2	4202	042002
4	43	3	22	040322	4322	4	420	20	2	4202	042002
4	43	3	23	040323	4323	4	420	20	2	4202	042002
4	43	3	24	040324	4324	4	43	3	8	438	040308
4	44	4	10	040410	4410	4	44	4	10	4410	040410
4	44	4	11	040411	4411	4	44	4	11	4411	040411
4	44	4	12	040412	4412	4	44	4	12	4412	040412
4	44	4	13	040413	4413	4	44	4	13	4413	040413
4	44	4	14	040414	4414	4	44	4	14	4414	040414
4	44	4	15	040415	4415	4	44	4	15	4415	040415
4	44	4	16	040416	4416	4	44	4	16	4416	040416
4	44	4	17	040417	4417	4	44	4	7	447	040407
4	45	5	10	040510	4510	4	45	5	10	4510	040510
4	45	5	11	040511	4511	4	45	5	11	4511	040511
4	45	5	12	040512	4512	4	416	16	1	4161	041601
4	45	5	13	040513	4513	4	45	5	12	4512	040512
4	45	5	14	040514	4514	4	45	5	13	4513	040513
4	45	5	15	040515	4515	4	45	5	3	453	040503
4	45	5	16	040516	4516	4	45	5	16	4516	040516
4	45	5	17	040517	4517	4	45	5	17	4517	040517
4	45	5	18	040518	4518	4	45	5	18	4518	040518
4	45	5	19	040519	4519	4	45	5	19	4519	040519
4	45	5	20	040520	4520	4	41	1	61	4161	040161
4	46	6	10	040610	4610	4	46	6	10	4610	040610
4	46	6	11	040611	4611	4	41	1	64	4164	040164
4	46	6	12	040612	4612	4	41	1	62	4162	040162
4	46	6	13	040613	4613	4	46	6	6	466	040606
4	46	6	14	040614	4614	4	46	6	11	4611	040611
4	46	6	15	040615	4615	4	46	6	12	4612	040612
4	46	6	16	040616	4616	4	416	16	3	4163	041603
4	46	6	17	040617	4617	4	46	6	14	4614	040614
4	46	6	18	040618	4618	4	416	16	4	4164	041604
4	47	7	10	040710	4710	4	47	7	10	4710	040710
4	47	7	11	040711	4711	4	47	7	11	4711	040711
4	47	7	12	040712	4712	4	47	7	9	479	040709
4	47	7	13	040713	4713	4	47	7	7	477	040707
4	48	8	10	040810	4810	4	48	8	10	4810	040810
4	48	8	11	040811	4811	4	48	8	11	4811	040811
4	48	8	12	040812	4812	4	48	8	12	4812	040812
4	48	8	13	040813	4813	4	48	8	13	4813	040813
4	48	8	14	040814	4814	4	48	8	14	4814	040814
4	48	8	15	040815	4815	4	48	8	15	4815	040815
4	48	8	16	040816	4816	4	48	8	16	4816	040816
4	48	8	17	040817	4817	4	48	8	17	4817	040817
4	48	8	18	040818	4818	4	48	8	18	4818	040818
4	48	8	19	040819	4819	4	48	8	19	4819	040819
4	48	8	20	040820	4820	4	48	8	20	4820	040820
4	48	8	21	040821	4821	4	48	8	21	4821	040821
4	48	8	22	040822	4822	4	48	8	22	4822	040822
4	48	8	23	040823	4823	4	48	8	23	4823	040823
4	48	8	24	040824	4824	4	48	8	24	4824	040824
4	48	8	25	040825	4825	4	48	8	16	4816	040816
4	49	9	10	040910	4910	4	49	9	10	4910	040910
4	49	9	11	040911	4911	4	49	9	12	4912	040912
4	49	9	12	040912	4912	4	49	9	12	4912	040912
4	49	9	13	040913	4913	4	49	9	13	4913	040913
4	49	9	14	040914	4914	4	49	9	11	4911	040911
7	710	10	1	071001	7101	7	71	1	01	7101	070101
7	710	10	2	071002	7102	7	710	10	2	7102	071002
7	710	10	3	071003	7103	7	710	10	3	7103	071003
7	710	10	4	071004	7104	7	710	10	4	7104	071004
7	710	10	5	071005	7105	7	710	10	5	7105	071005
7	710	10	6	071006	7106	7	710	10	6	7106	071006
7	710	10	7	071007	7107	7	710	10	7	7107	071007
7	710	10	8	071008	7108	7	710	10	8	7108	071008
7	710	10	9	071009	7109	7	710	10	9	7109	071009
7	71	1	10	070110	7110	7	711	1	10	7110	070110
7	711	11	1	071101	7111	7	711	11	1	7111	071101
7	711	11	2	071102	7112	7	711	11	2	7112	071102
7	711	11	3	071103	7113	7	711	11	3	7113	071103
7	711	11	4	071104	7114	7	711	11	4	7114	071104
7	711	11	5	071105	7115	7	711	11	5	7115	071105
7	711	11	6	071106	7116	7	711	11	6	7116	071106
7	711	11	7	071107	7117	7	711	11	7	7117	071107
7	711	11	8	071108	7118	7	711	11	7	7117	071107
7	711	11	9	071109	7119	7	711	11	9	7119	071109
7	712	12	1	071201	7121	7	712	12	1	7121	071201
7	713	13	1	071301	7131	7	715	15	5	7155	071505
7	714	14	1	071401	7141	7	715	15	1	7151	071501
7	715	15	1	071501	7151	7	715	15	4	7154	071504
7	716	16	1	071601	7161	7	715	15	2	7152	071502
7	717	17	1	071701	7171	7	717	17	1	7171	071701
7	717	17	2	071702	7172	7	717	17	2	7172	071702
7	717	17	3	071703	7173	7	717	17	3	7173	071703
7	717	17	4	071704	7174	7	717	17	4	7174	071704
7	717	17	5	071705	7175	7	717	17	5	7175	071705
7	718	18	1	071801	7181	7	718	18	1	7181	071801
7	719	19	1	071901	7191	7	719	19	1	7191	071901
7	720	20	1	072001	7201	7	720	20	1	7201	072001
7	720	20	2	072002	7202	7	720	20	2	7202	072002
7	720	20	3	072003	7203	7	720	20	3	7203	072003
7	720	20	4	072004	7204	7	720	20	4	7204	072004
7	720	20	5	072005	7205	7	720	20	5	7205	072005
7	720	20	6	072006	7206	7	720	20	6	7206	072006
7	720	20	7	072007	7207	7	720	20	7	7207	072007
7	720	20	8	072008	7208	7	720	20	8	7208	072008
7	72	2	10	070210	7210	7	72	2	10	7210	070210
7	721	21	1	072101	7211	7	716	16	1	7161	071601
7	74	4	10	070410	7410	7	74	4	10	7410	070410
7	74	4	11	070411	7411	7	74	4	11	7411	070411
7	74	4	12	070412	7412	7	74	4	12	7412	070412
7	74	4	13	070413	7413	7	74	4	13	7413	070413
7	74	4	14	070414	7414	7	74	4	14	7414	070414
7	74	4	15	070415	7415	7	74	4	15	7415	070415
7	74	4	16	070416	7416	7	74	4	16	7416	070416
7	74	4	17	070417	7417	7	74	4	17	7417	070417
7	74	4	18	070418	7418	7	74	4	18	7418	070418
7	74	4	20	070420	7420	7	74	4	20	7420	070420
7	76	6	10	070610	7610	7	76	6	10	7610	070610
7	76	6	11	070611	7611	7	76	6	11	7611	070611
7	76	6	12	070612	7612	7	76	6	12	7612	070612
7	76	6	13	070613	7613	7	76	6	5	765	070605
7	79	9	10	070910	7910	7	79	9	10	7910	070910
7	79	9	11	070911	7911	7	79	9	4	794	070904
4	410	10	10	041010	41010	4	410	10	10	41010	041010
4	410	10	11	041011	41011	4	410	10	11	41011	041011
4	410	10	12	041012	41012	4	410	10	12	41012	041012
4	410	10	13	041013	41013	4	410	10	13	41013	041013
4	410	10	14	041014	41014	4	410	10	14	41014	041014
4	410	10	15	041015	41015	4	410	10	15	41015	041015
4	410	10	16	041016	41016	4	410	10	16	41016	041016
4	410	10	17	041017	41017	4	410	10	17	41017	041017
4	410	10	18	041018	41018	4	410	10	18	41018	041018
4	411	11	10	041110	41110	4	411	11	10	41110	041110
4	411	11	11	041111	41111	4	411	11	11	41111	041111
4	411	11	12	041112	41112	4	411	11	12	41112	041112
4	411	11	13	041113	41113	4	411	11	13	41113	041113
4	411	11	14	041114	41114	4	411	11	14	41114	041114
4	411	11	15	041115	41115	4	411	11	15	41115	041115
4	411	11	16	041116	41116	4	411	11	16	41116	041116
4	411	11	17	041117	41117	4	411	11	17	41117	041117
4	411	11	18	041118	41118	4	411	11	18	41118	041118
4	411	11	19	041119	41119	4	411	11	13	41113	041113
4	411	11	20	041120	41120	4	411	11	10	41110	041110
4	411	11	21	041121	41121	4	411	11	1	4111	041101
4	411	11	22	041122	41122	4	411	11	19	41119	041119
4	412	12	10	041210	41210	4	412	12	9	4129	041209
4	412	12	11	041211	41211	4	412	12	11	41211	041211
4	412	12	12	041212	41212	4	412	12	12	41212	041212
4	412	12	13	041213	41213	4	415	15	1	4151	041501
4	412	12	15	041215	41215	4	415	15	6	4156	041506
4	412	12	16	041216	41216	4	412	12	13	41213	041213
4	412	12	17	041217	41217	4	415	15	2	4152	041502
4	413	13	10	041310	41310	4	413	13	10	41310	041310	0
4	413	13	11	041311	41311	4	413	13	3	4133	041303	8
4	413	13	12	041312	41312	4	413	13	6	4136	041306	6
4	413	13	13	041313	41313	4	413	13	11	41311	041311	2
4	413	13	14	041314	41314	4	416	16	6	4166	041606	-292
4	414	14	10	041410	41410	4	414	14	10	41410	041410
4	414	14	11	041411	41411	4	414	14	7	4147	041407
4	414	14	12	041412	41412	4	414	14	3	4143	041403
4	417	17	10	041710	41710	4	417	17	10	41710	041710
4	417	17	11	041711	41711	4	417	17	15	41715	041715
4	417	17	12	041712	41712	4	417	17	15	41715	041715
4	418	18	10	041810	41810	4	418	18	10	41810	041810
4	418	18	11	041811	41811	4	418	18	11	41811	041811
4	419	19	10	041910	41910	4	419	19	10	41910	041910
7	710	10	10	071010	71010	7	710	10	10	71010	071010
7	710	10	11	071011	71011	7	710	10	11	71011	071011
7	710	10	12	071012	71012	7	710	10	12	71012	071012
7	710	10	13	071013	71013	7	710	10	13	71013	071013
7	710	10	14	071014	71014	7	710	10	14	71014	071014
7	710	10	15	071015	71015	7	710	10	15	71015	071015
7	710	10	16	071016	71016	7	710	10	6	7106	071006
7	710	10	17	071017	71017	7	710	10	2	7102	071002
7	711	11	10	071110	71110	7	711	11	10	71110	071110
7	711	11	11	071111	71111	7	711	1	13	7113	070113
7	722	22	19	072219	72219	7	74	4	2	742	070402
15	12	1	2	150102	1512	15	11	1	1	1511	150101
6	26	2	6	060206	626	6	26	2	6	626	060206
7	725	25	13	072513	72513	7	715	15	1	7151	071501
7	725	25	14	072514	72514	7	715	15	2	7152	071502
7	725	25	15	072515	72515	7	715	15	4	7154	071504
7	725	25	16	072516	72516	7	715	15	5	7155	071505
3	312	12	1	031201	3121	3		12	1	7155	031201
7	711	1	11	070111	7111	7	711	1	11	7111	070111
7	711	1	12	070112	7112	7	711	1	12	7112	070112
7	71	1	13	070113	713	7	71	1	13	713	070113
4	41	1	14	040114	4114	4	41	1	14	4114	040114
4	41	1	15	040115	4115	4	41	1	15	4115	040115
4	41	1	16	040116	4116	4	41	1	16	4116	040116
4	41	1	18	040118	4118	4	41	1	18	4118	040118
4	41	1	19	040119	4119	4	41	1	19	4119	040119

## Sheet: zone_2010to2011_mapping
old_zone_code	new_zone_code
101	0101
102	0102
103	0103
104	0104
105	0105
106	0107
201	0201
202	0202
203	0203
204	0204
205	0205
301	0301
302	0302
303	0303
304	0304
305	0305
306	0306
307	0307
308	0308
309	0309
310	0310
311	0311
312	0312
401	0401
402	0402
403	0403
404	0404
405	0405
406	0406
407	0407
408	0408
409	0409
410	0410
411	0411
412	0412
413	0413
414	0414
415	0407
416	0404
417	0417
418	0418
419	0419
420	0416
501	0501
502	0502
503	0503
504	0507
505	0505
506	0504
507	0506
508	0508
509	0509
602	0602
603	0601
604	0603
605	0602
606	0604
701	0701
702	0702
703	0703
704	0704
705	0705
706	0706
707	0707
708	0708
709	0709
710	0710
711	0711
712	0712
713	0715
714	0715
715	0715
716	0715
717	0717
718	0718
719	0719
720	0720
721	0716
722	0704
725	0715
1201	1201
1202	1202
1203	1203
1204	1204
1301	1301
1501	1501
1701	0412
1702	0411
1703	0416
