# Supplementary material for: Socioeconomic and health impacts of fall armyworm in Ethiopia
Source: PLoS One. 2021 Nov 4;16(11):e0257736. doi: 10.1371/journal.pone.0257736 (PMC8568106; doi:10.1371/journal.pone.0257736)
Supplement: S2 File — (ZIP) [file pone.0257736.s002.zip › Woreda_mapping_to_maize_mega_environment_vr4.xlsx]

## Sheet: agroecologies
ZONE	DIST	zone_code	woreda_id	maize_mega	ADM3_PCODE	ADM3_PCODE_new	Latitude	Longitude
1	1	301	30101	5	ET030101	30101	13.3766	37.9792
1	3	301	30103	6	ET030103	30103	13.0723	38.2158
1	4	301	30104	1	ET030104	30104	13.2316	37.8031
1	5	301	30105	1	ET030105	30105	13.0528	37.6838
1	7	301	31501	5	ET031107	31107	13.2956	37.0515
1	8	301	31502	1	ET031108	31108	12.7659	37.3695
1	9	301	31503	6	ET031109	31109	12.7817	37.6756
1	10	301	31504	6	ET031110	31110	12.3852	37.591
1	11	301	31511	1	ET031125	31125	12.3963	37.2011
1	12	301	31513	1	ET031106	31106	12.6116	37.0615
1	13	301	31604	4	ET031213	31213	12.8379	36.4008
1	14	301	31603	4	ET031214	31214	12.2084	35.8608
1	15	301	31505	1	ET031115	31115	11.9361	36.7416
1	16	301	31506	1	ET031116	31116	12.4943	37.8473
1	19	301	30106	1	ET030119	30119	13.4391	38.4494
1	20	301	31508	4	ET031120	31120	13.0381	37.0843
1	21	301	31509	4	ET031121	31121	12.2354	36.7715
2	1	302	30201	1	ET030201	30201	12.2439	38.1895
2	2	302	30202	6	ET030202	30202	12.1476	37.7832
2	3	302	30203	1	ET030203	30203	11.8876	37.7702
2	4	302	30204	1	ET030204	30204	11.8294	38.0221
2	5	302	30205	6	ET030205	30205	11.8539	38.4344
2	6	302	30206	1	ET030206	30206	11.5639	38.5617
2	7	302	30207	1	ET030207	30207	11.2961	38.3026
2	8	302	30208	6	ET030208	30208	11.4903	38.0733
2	9	302	30209	6	ET030209	30209	11.6138	37.6776
2	11	302	30211	6	ET030212	30212	11.8965	38.2409
2	14	302	30214	1	ET030211	30211	11.3728	37.9138
2	15	302	30215	1	ET030213	30213	12.1155	38.3215
2	17	302	30217	1	ET030214	30214	11.3965	38.4694
3	1	303	30301	1	ET030301	30301	12.1714	38.7174
3	2	303	30302	5	ET030302	30302	12.1063	39.6417
3	3	303	30303	6	ET030303	30303	12.056	39.3247
3	4	303	30304	1	ET030304	30304	11.8254	38.7349
3	5	303	30305	6	ET030305	30305	11.6613	39.0136
3	6	303	30424	6	ET030406	30406	11.6146	39.2217
3	7	303	30307	1	ET030307	30307	11.7894	39.5123
3	8	303	30308	5	ET030308	30308	11.6713	39.7618
3	9	303	30309	2	ET030309	30309	11.8233	39.5942
3	10	303	30310	6	ET030310	30310	12.0629	39.0478
3	11	303	30311	2	ET030311	30311	11.4736	38.839
3	12	303	30312	1	ET030312	30312	11.8414	39.2769
4	1	304	30401	6	ET030421	30421	11.2428	38.9341
4	2	304	30402	1	ET030402	30402	11.2246	39.226
4	3	304	30403	5	ET030403	30403	11.2805	39.4606
4	4	304	30404	6	ET030404	30404	11.502	39.4951
4	5	304	30405	2	ET030405	30405	11.3251	39.6939
4	6	304	30406	5	ET030422	30422	11.4472	39.8941
4	7	304	30407	2	ET030407	30407	11.074	39.835
4	8	304	30408	6	ET030408	30408	10.8143	39.613
4	9	304	30409	6	ET030409	30409	11.0485	39.4883
4	10	304	30410	6	ET030410	30410	10.8566	39.1626
4	11	304	30411	1	ET030411	30411	11.069	38.7752
4	12	304	30412	6	ET030412	30412	10.7497	38.6953
4	13	304	30413	6	ET030413	30413	10.5407	38.9839
4	14	304	30414	6	ET030414	30414	10.4077	39.2611
4	15	304	30415	1	ET030423	30423	10.5929	39.4367
4	16	304	30416	1	ET030416	30416	10.534	38.6802
4	17	304	30417	5	ET030417	30417	11.0959	39.721
4	19	304	30419	6	ET030419	30419	10.9357	38.6423
4	20	304	30420	1	ET030420	30420	10.6846	39.2584
5	1	305	30501	6	ET030501	30501	10.2464	39.0081
5	2	305	30502	1	ET030502	30502	10.0504	38.9764
5	3	305	30503	6	ET030503	30503	9.82892	38.9068
5	4	305	30504	6	ET030504	30504	9.94279	39.1545
5	6	305	30506	1	ET030506	30506	10.5801	39.6009
5	7	305	30507	2	ET030507	30507	10.6017	39.8035
5	8	305	30508	2	ET030508	30508	10.3131	39.8863
5	9	305	30509	6	ET030509	30509	10.1088	39.648
5	10	305	30510	1	ET030510	30510	9.8652	39.8195
5	12	305	30512	5	ET030512	30512	9.97759	39.9069
5	13	305	30513	6	ET030513	30513	9.45965	39.4577
5	14	305	30514	1	ET030514	30514	9.34376	39.6153
5	15	305	30515	1	ET030515	30515	9.55813	39.7766
5	17	305	30517	3	ET030517	30517	9.1878	39.6853
5	18	305	30518	2	ET030518	30518	8.91816	39.4972
5	19	305	30519	6	ET030519	30519	9.74388	39.5315
5	21	305	30521	1	ET030521	30521	10.1822	39.3673
6	1	306	30601	6	ET030601	30601	10.8339	37.7538
6	2	306	30602	6	ET030602	30602	10.9888	37.9005
6	3	306	30603	1	ET030603	30603	10.8926	38.1381
6	4	306	30604	1	ET030604	30604	10.8661	38.3926
6	5	306	30605	6	ET030605	30605	10.6872	38.2179
6	6	306	30606	6	ET030606	30606	10.5061	38.1771
6	7	306	30607	6	ET030607	30607	10.5438	37.9933
6	8	306	30608	6	ET030608	30608	10.2335	37.3222
6	9	306	30609	6	ET030609	30609	10.4926	37.5429
6	10	306	30610	6	ET030610	30610	10.2713	37.6349
6	11	306	30611	1	ET030611	30611	10.0282	37.7167
6	12	306	30612	6	ET030612	30612	10.2211	38.0012
6	13	306	30613	6	ET030613	30613	10.2023	38.1781
6	14	306	30614	6	ET030614	30614	10.3465	38.3723
6	16	306	30616	6	ET030616	30616	10.5458	37.7689
6	17	306	30617	6	ET030617	30617	10.1821	37.883
6	19	306	30619	1	ET030619	30619	11.0605	38.1941
7	1	307	30701	1	ET030701	30701	11.7062	36.9551
7	2	307	30702	1	ET030702	30702	11.5688	37.3562
7	3	307	30703	6	ET030703	30703	11.2623	37.492
7	4	307	30704	1	ET030704	30704	11.4621	37.1315
7	5	307	30705	6	ET030705	30705	10.9998	37.2088
7	6	307	30706	6	ET030706	30706	10.9752	37.442
7	7	307	30707	6	ET030707	30707	10.8617	37.6149
7	8	307	30708	1	ET030708	30708	10.527	37.3627
7	9	307	30709	6	ET030709	30709	10.7018	37.277
7	10	307	30710	6	ET030710	30710	10.5378	37.0484
7	11	307	30711	1	ET030711	30711	10.489	36.7994
7	12	307	30712	6	ET030718	30718	11.176	37.67
7	13	307	30713	6	ET030713	30713	11.4763	36.842
7	16	307	30716	6	ET030798	30798	10.7058	37.0648
7	17	307	30717	6	ET030715	30715	11.2586	37.1788
8	1	308	30801	5	ET030801	30801	12.8071	38.7062
8	2	308	30802	1	ET030807	30807	12.6184	39.0363
8	2	308	30807	1	ET030802	30802	12.6366	39.0165
8	3	308	30803	1	ET030803	30803	12.4374	38.6735
8	4	308	30804	1	ET030804	30804	12.3366	39.0704
8	5	308	30805	5	ET030805	30805	13.0774	38.8814
8	6	308	30806	5	ET030806	30806	12.936	38.4977
8	8	308	30808	3	ET030808	30808	12.7699	39.1729
9	1	309	30901	6	ET030901	30901	11.2269	36.7706
9	2	309	30902	6	ET030902	30902	10.9717	36.9111
9	3	309	30903	1	ET030903	30903	10.681	36.7518
9	4	309	30904	1	ET030904	30904	10.7804	36.5031
9	5	309	30905	6	ET030905	30905	11.0848	36.8977
9	6	309	30906	4	ET030906	30906	11.7092	36.407
9	7	309	30907	6	ET030907	30907	10.8276	37.0261
9	8	309	30908	1	ET030997	30997	10.712	36.4925
9	9	309	30909	6	ET030908	30908	10.8452	36.832
10	1	310	31001	2	ET031001	31001	10.7794	39.8474
10	2	310	31002	5	ET031002	31002	11.1616	40.0563
10	3	310	31003	5	ET031003	31003	10.2601	40.0513
10	4	310	31004	5	ET031004	31004	10.5449	40.0111
10	5	310	31005	5	ET031005	31005	10.7658	40.0461
10	6	310	31006	2	ET031006	31006	10.7184	39.8718
11	1	311	31101	1	ET030712	30712	11.584	37.3888
12	1	312	31201	2	ET030401	30401	10.9415	39.97
13	1	313	31301	2	ET030418	30418	11.1466	39.6381
14	1	314	31401	6	ET031118	31118	12.5755	37.4503
15	7	315	31507	1	ET031117	31117	12.5144	38.1953
15	10	315	31510	2	ET031122	31122	12.7961	38.0758
15	12	315	31512	1	ET031111	31111	12.4117	37.3614
16	1	316	31601	5	ET031206	31206	13.3301	36.5194
1	1	401	40101	1	ET040101	40101	9.75742	35.0273
1	2	401	40102	1	ET040102	40102	9.54014	35.5175
1	3	401	40103	1	ET040103	40103	9.15879	35.899
1	4	401	40104	1	ET040104	40104	9.20543	35.6713
1	5	401	40105	1	ET040105	40105	9.71163	35.2785
1	6	401	40106	6	ET040106	40106	9.40117	35.6335
1	7	401	40107	1	ET040119	40119	9.23358	35.3462
1	8	401	40108	1	ET040108	40108	9.44182	35.3137
1	9	401	40109	6	ET040109	40109	9.39712	34.7575
1	10	401	40110	1	ET040110	40110	9.28546	35.5058
1	11	401	40111	1	ET040111	40111	9.44638	35.0967
1	12	401	40112	1	ET040112	40112	8.97354	35.4576
1	13	401	40113	1	ET040113	40113	9.03714	35.5956
1	14	401	40114	1	ET040114	40114	8.98089	35.8558
1	15	401	40115	1	ET040115	40115	8.80474	35.7851
1	16	401	40116	1	ET040116	40116	9.33582	34.5431
1	18	401	40118	1	ET040118	40118	8.83876	35.5815
1	19	401	40119	1	ET040107	40107	9.13149	35.3123
1	23	401	40123	1	ET040197	40197	9.61809	35.348
2	1	402	40201	1	ET040201	40201	9.71459	36.4615
2	2	402	40202	6	ET040202	40202	10.071	36.4446
2	3	402	40203	1	ET040217	40217	10.0596	36.8095
2	4	402	40204	6	ET040204	40204	9.81652	36.2542
2	5	402	40205	6	ET040205	40205	8.91587	37.0385
2	6	402	40206	1	ET040206	40206	9.0263	36.6844
2	7	402	40207	6	ET040207	40207	9.35001	36.9596
2	8	402	40208	6	ET040208	40208	9.16501	36.9761
2	9	402	40209	6	ET040209	40209	9.15543	36.8107
2	10	402	40210	1	ET040210	40210	9.05067	36.3208
2	11	402	40211	1	ET040211	40211	9.22821	36.3818
2	12	402	40212	6	ET040212	40212	8.90193	36.4648
2	13	402	40213	1	ET040213	40213	9.27477	36.595
2	14	402	40214	6	ET040214	40214	8.71806	36.547
2	15	402	40215	1	ET040215	40215	8.71342	36.7184
2	16	402	40216	1	ET040216	40216	8.79701	36.8921
2	17	402	40217	6	ET040203	40203	9.906	36.6465
3	1	403	40301	1	ET040301	40301	8.61918	35.3778
3	2	403	40302	1	ET040302	40302	8.59431	35.7801
3	5	403	42005	6	ET041605	41605	8.70618	36.2887
3	6	403	42006	6	ET041606	41606	8.36362	36.4813
3	7	403	42007	1	ET041607	41607	8.30701	36.652
3	8	403	42008	1	ET041608	41608	8.13232	36.5395
3	9	403	40303	6	ET040309	40309	8.25068	35.9439
3	10	403	40304	1	ET040310	40310	8.35369	35.4182
3	11	403	40305	1	ET040311	40311	8.12167	35.5182
3	12	403	40306	1	ET040312	40312	8.32826	35.1284
3	12	403	40312	1	ET040319	40319	8.18241	35.3478
3	13	403	40307	1	ET040313	40313	7.88876	35.1884
3	14	403	40314	1	ET040314	40314	8.09127	35.7104
3	15	403	40309	1	ET040315	40315	8.43026	35.5303
3	16	403	40310	1	ET040316	40316	8.22741	35.7864
3	17	403	40311	1	ET040317	40317	7.93748	35.5453
3	22	403	42002	6	ET041622	41622	8.47312	36.3825
3	24	403	40308	1	ET040324	40324	8.44931	35.8205
4	1	404	40401	1	ET040401	40401	8.40031	36.884
4	2	404	40402	1	ET040402	40402	8.02774	36.9566
4	3	404	40403	6	ET040403	40403	8.01137	37.4629
4	4	404	40404	1	ET040404	40404	7.96016	37.2537
4	5	404	40405	1	ET040405	40405	7.77759	37.0326
4	6	404	40406	1	ET040406	40406	7.78104	36.7602
4	7	404	40407	1	ET040407	40407	7.87945	36.586
4	8	404	40408	6	ET040408	40408	7.69677	36.2423
4	9	404	40409	1	ET040409	40409	7.56756	36.6514
4	10	404	40410	1	ET040410	40410	7.43864	36.8397
4	11	404	40411	1	ET040411	40411	7.63679	37.2016
4	12	404	40412	6	ET040412	40412	7.90481	36.024
4	13	404	40413	6	ET040413	40413	8.06411	36.2151
4	14	404	40414	1	ET040414	40414	7.51804	36.4623
4	15	404	40415	1	ET040415	40415	8.35474	37.1578
4	16	404	40416	1	ET040416	40416	7.97134	36.4306
4	18	404	40418	6	ET040495	40495	8.2807	37.3266
4	19	404	40419	6	ET040499	40499	8.66785	37.0889
4	20	404	40420	6	ET040491	40491	7.45234	37.2693
4	21	404	40421	1	ET040490	40490	7.38793	37.0387
5	1	405	40501	6	ET040501	40501	9.63657	37.7517
5	2	405	40502	1	ET040502	40502	9.30499	38.0896
5	3	405	40503	6	ET040503	40503	9.04165	37.8574
5	4	405	40504	6	ET040504	40504	9.20075	37.569
5	5	405	40505	6	ET040505	40505	9.05523	37.4083
5	6	405	40506	6	ET040506	40506	9.09593	37.1541
5	7	405	40507	6	ET040507	40507	8.7553	37.29
5	8	405	40508	1	ET040508	40508	8.52213	37.4388
5	9	405	40509	6	ET040509	40509	8.79285	37.6445
5	10	405	40510	6	ET040510	40510	8.97204	38.0912
5	11	405	40511	6	ET040511	40511	9.06825	38.3626
5	12	405	41601	6	ET042014	42014	9.06072	38.5196
5	13	405	40512	6	ET040513	40513	9.42754	38.417
5	14	405	40513	6	ET040514	40514	9.34724	38.2346
5	14	405	40514	6	ET040597	40597	8.92534	37.5209
5	15	405	40515	1	ET040592	40592	9.36184	37.8617
5	16	405	40516	6	ET040516	40516	9.66801	37.9816
5	17	405	40517	6	ET040517	40517	8.95097	37.7169
5	18	405	40518	6	ET040518	40518	8.71472	37.4854
5	19	405	40519	6	ET040519	40519	9.18128	37.9243
5	20	405	40520	6	ET040500	40500	8.97038	37.2939
5	21	405	40521	6	ET040594	40594	9.57706	38.2352
5	22	405	40522	6	ET040590	40590	9.01512	38.2554
6	1	406	40601	6	ET040601	40601	9.95423	38.2181
6	2	406	40602	6	ET040602	40602	10.2127	38.6328
6	3	406	40603	1	ET040603	40603	9.95957	38.5167
6	4	406	40604	1	ET040604	40604	9.74855	38.3051
6	5	406	40605	6	ET040605	40605	9.81496	38.6007
6	6	406	40606	6	ET040606	40606	9.79202	38.7344
6	8	406	40608	6	ET040608	40608	9.5817	38.915
6	11	406	40611	6	ET040614	40614	9.59301	38.6218
6	16	406	41603	6	ET042016	42016	9.28595	38.5742
7	1	407	40701	5	ET040701	40701	8.88495	39.8864
7	2	407	40702	3	ET040702	40702	8.63981	39.5409
7	3	407	40703	2	ET040703	40703	8.46751	39.2579
7	4	407	40704	1	ET040704	40704	8.60972	39.1461
7	5	407	40705	6	ET040705	40705	8.9992	39.1875
7	6	407	40706	1	ET040706	40706	8.75749	39.0164
7	7	407	40707	3	ET040707	40707	8.17685	38.7649
7	8	407	40708	3	ET040708	40708	7.82103	38.6673
7	10	407	40710	3	ET040710	40710	8.31652	38.9301
7	11	407	40711	6	ET040711	40711	8.504	38.889
7	12	407	40709	6	ET042012	42012	8.77204	38.8177
8	1	408	40801	3	ET040801	40801	8.52909	39.8395
8	2	408	40802	1	ET040802	40802	8.53109	40.0601
8	3	408	40803	3	ET040803	40803	8.21638	40.1559
8	4	408	40804	6	ET040804	40804	8.35857	39.6571
8	6	408	40806	3	ET040806	40806	8.00916	38.9752
8	7	408	40807	6	ET040807	40807	8.07143	39.2428
8	8	408	40808	6	ET040808	40808	8.01131	39.8104
8	9	408	40809	3	ET040809	40809	8.11252	39.973
8	10	408	40810	3	ET040810	40810	7.90323	40.178
8	11	408	40811	3	ET040811	40811	7.72386	40.3464
8	12	408	40812	6	ET040812	40812	7.69106	39.801
8	13	408	40813	6	ET040813	40813	7.79101	39.5046
8	14	408	40814	6	ET040814	40814	7.57099	39.5774
8	15	408	40815	6	ET040815	40815	7.74337	39.2292
8	16	408	40816	6	ET040816	40816	7.89043	39.1269
8	17	408	40817	6	ET040817	40817	7.52676	38.9835
8	18	408	40818	6	ET040818	40818	7.42934	39.2715
8	19	408	40819	6	ET040819	40819	8.32871	39.9129
8	20	408	40820	6	ET040820	40820	8.29788	39.5023
8	21	408	40821	6	ET040821	40821	8.09666	39.4064
8	22	408	40822	6	ET040822	40822	8.04286	39.5629
8	23	408	40823	6	ET040823	40823	7.70324	40.0578
8	24	408	40824	6	ET040824	40824	7.42447	39.4474
8	25	408	40825	3	ET040893	40893	8.39653	40.2595
9	1	409	40901	5	ET040901	40901	9.27496	40.6864
9	2	409	40902	1	ET040902	40902	9.29893	41.0805
9	3	409	40903	1	ET040903	40903	9.17719	41.1228
9	4	409	40904	6	ET040904	40904	8.9873	41.1784
9	6	409	40906	1	ET040906	40906	8.71351	40.202
9	7	409	40907	1	ET040907	40907	8.92688	40.5311
9	8	409	40908	2	ET040908	40908	8.75376	40.5118
9	9	409	40909	3	ET040909	40909	8.46537	40.4691
9	10	409	40910	1	ET040910	40910	8.61332	40.7479
9	11	409	40911	1	ET040914	40914	8.90499	40.7753
9	11	409	40912	6	ET040912	40912	8.85762	40.9845
9	13	409	40913	6	ET040913	40913	9.07033	40.8282
9	15	409	40915	5	ET040991	40991	9.01149	40.3654
9	16	409	40916	5	ET040915	40915	8.12856	40.7048
9	17	409	40917	3	ET040998	40998	8.30622	41.1401
10	1	410	41001	6	ET041001	41001	9.46822	42.1533
10	2	410	41002	3	ET041002	41002	9.55509	42.2885
10	3	410	41003	3	ET041003	41003	9.31602	42.4482
10	4	410	41004	3	ET041004	41004	8.74728	42.5716
10	5	410	41005	3	ET041005	41005	9.06418	42.1272
10	6	410	41006	6	ET041006	41006	9.34507	41.9883
10	7	410	41007	3	ET041007	41007	9.22968	41.8724
10	8	410	41008	6	ET041008	41008	9.3843	41.8073
10	9	410	41009	3	ET041009	41009	9.40407	41.6099
10	10	410	41010	3	ET041010	41010	9.40737	41.3388
10	11	410	41011	3	ET041011	41011	9.21455	41.437
10	12	410	41012	3	ET041012	41012	8.89737	41.3276
10	13	410	41013	6	ET041013	41013	9.06396	41.6389
10	14	410	41014	3	ET041014	41014	8.75844	42.2061
10	15	410	41015	3	ET041015	41015	9.60077	42.6236
10	16	410	41016	6	ET041016	41016	9.02909	41.866
10	17	410	41017	5	ET041017	41017	8.63431	41.5008
10	18	410	41018	3	ET041018	41018	8.50201	41.8826
10	19	410	41019	3	ET041089	41089	9.21645	41.5572
11	1	411	41101	3	ET041121	41121	6.65259	40.8268
11	4	411	41104	3	ET041104	41104	7.31927	39.7844
11	5	411	41105	6	ET041105	41105	7.53744	40.6081
11	6	411	41106	6	ET041106	41106	7.38242	40.1534
11	7	411	41107	3	ET041107	41107	7.7931	41.3316
11	8	411	41108	3	ET041108	41108	7.11995	40.7154
11	9	411	41109	3	ET041109	41109	7.12855	40.1345
11	10	411	41110	6	ET041110	41110	6.85685	39.8969
11	11	411	41111	3	ET041111	41111	6.41014	39.5418
11	12	411	41112	3	ET041112	41112	6.26653	40.0472
11	13	411	41113	3	ET041113	41113	5.77542	40.0356
11	14	411	41114	3	ET041114	41114	6.712	40.1645
11	15	411	41115	3	ET041115	41115	6.2942	40.5728
11	16	411	41116	3	ET041116	41116	6.94749	40.5079
11	17	411	41117	3	ET041117	41117	6.79058	41.4573
11	18	411	41118	3	ET041118	41118	7.25693	41.4836
12	3	412	41203	3	ET041291	41291	4.43455	38.1371
12	5	412	41205	3	ET041290	41290	3.75831	38.8925
12	7	412	41207	3	ET041207	41207	4.82993	38.1979
12	9	412	41209	3	ET041210	41210	3.88018	39.2329
12	10	412	41210	3	ET041223	41223	5.13457	38.2638
12	11	412	41211	3	ET041211	41211	3.96172	38.2166
12	12	412	41212	3	ET041212	41212	4.70014	37.1767
12	13	412	41501	3	ET041513	41513	6.35504	38.0168
12	15	412	41506	3	ET041501	41501	5.64862	38.3127
12	16	412	41213	3	ET041216	41216	3.84303	38.564
12	17	412	41502	3	ET041517	41517	5.98803	38.0037
13	1	413	41301	1	ET041301	41301	8.5578	37.695
13	2	413	41302	6	ET041302	41302	8.67164	37.8881
13	3	413	41303	6	ET041303	41303	8.54811	38.0396
13	4	413	41304	6	ET041304	41304	8.79088	38.133
13	5	413	41305	6	ET041305	41305	8.82195	38.3353
13	7	413	41307	6	ET041307	41307	8.56765	38.519
13	8	413	41308	6	ET041308	41308	8.6209	38.392
13	9	413	41309	6	ET041309	41309	8.65926	38.2446
13	10	413	41310	6	ET041310	41310	8.42641	38.2907
13	12	413	41306	1	ET041312	41312	8.41097	37.8529
13	13	413	41311	6	ET041314	41314	8.47881	38.6509
14	1	414	41401	6	ET041401	41401	6.05841	38.6225
14	2	414	41402	6	ET041402	41402	6.36546	38.6185
14	3	414	41403	3	ET041403	41403	5.95332	38.9983
14	4	414	41404	3	ET041404	41404	5.84562	39.2871
14	5	414	41405	3	ET041405	41405	5.76029	38.8178
14	8	414	41408	6	ET041408	41408	6.26084	38.5232
14	9	414	41409	3	ET041412	41412	5.39452	39.0592
14	10	414	41410	3	ET041410	41410	6.13748	39.1927
14	13	414	41413	6	ET041490	41490	6.11407	38.4491
14	15	414	41415	6	ET041411	41411	6.17855	38.7824
14	16	414	41416	3	ET041413	41413	5.46566	39.3865
15	3	415	41503	6	ET041509	41509	5.94189	38.4846
15	4	415	41504	3	ET041596	41596	5.73416	38.5697
15	5	415	41505	3	ET041502	41502	5.77039	38.4356
15	7	415	41507	3	ET041594	41594	5.55536	38.0536
15	9	415	41509	3	ET041518	41518	5.41262	38.6185
16	2	416	41602	6	ET042013	42013	9.321	38.7432
16	4	416	41604	6	ET042011	42011	9.11706	38.9524
16	6	416	41606	1	ET042006	42006	8.79564	38.5991
17	1	417	41701	1	ET041701	41701	7.12869	38.1896
17	2	417	41702	3	ET041702	41702	7.33809	38.3979
17	3	417	41703	3	ET041703	41703	7.45103	38.6528
17	4	417	41704	6	ET041704	41704	7.01945	38.84
17	5	417	41705	6	ET041705	41705	7.22507	38.9303
17	6	417	41706	6	ET041706	41706	7.1835	39.1725
17	7	417	41707	6	ET041707	41707	6.88709	39.1522
17	8	417	41708	6	ET041708	41708	6.79103	38.8104
17	9	417	41709	6	ET041709	41709	6.58282	39.2058
17	10	417	41710	6	ET041710	41710	6.9895	39.5297
17	11	417	41711	1	ET041797	41797	7.11665	38.6128
17	12	417	41715	6	ET041712	41712	7.21045	38.5968
17	13	417	41713	3	ET041783	41783	7.55817	38.7981
18	1	418	41801	1	ET041801	41801	8.62676	34.9921
18	2	418	41802	6	ET041802	41802	8.80709	34.8586
18	3	418	41803	6	ET041803	41803	9.02505	35.0606
18	4	418	41804	1	ET041804	41804	9.14806	34.9341
18	5	418	41805	1	ET041805	41805	8.4663	34.8268
18	7	418	41807	2	ET041807	41807	8.60349	34.5263
18	8	418	41808	1	ET041808	41808	8.93081	35.201
18	9	418	41809	2	ET041809	41809	8.90799	34.431
18	10	418	41810	1	ET041810	41810	9.01502	34.7581
18	11	418	41811	1	ET041811	41811	8.86266	35.3312
18	12	418	41812	1	ET041812	41812	8.79561	35.0878
19	1	419	41901	6	ET041901	41901	9.54922	37.0814
19	3	419	41903	6	ET041903	41903	9.47775	37.4681
19	4	419	41904	6	ET041904	41904	9.80858	37.521
19	5	419	41905	6	ET041905	41905	9.72482	37.3524
19	6	419	41906	6	ET041906	41906	9.38949	37.1433
19	7	419	41907	6	ET041907	41907	9.25216	37.3409
19	8	419	41908	6	ET041908	41908	9.90124	37.1469
19	9	419	41909	6	ET041909	41909	10.121	37.0079
19	10	419	41910	1	ET041910	41910	9.59958	36.8352
19	11	419	41911	6	ET041911	41911	9.3815	37.3283
19	12	419	41912	6	ET041912	41912	9.71556	37.1427
20	1	420	42001	1	ET041603	41603	8.39085	36.1387
20	4	420	42004	1	ET041604	41604	8.59653	36.1368
20	9	420	42009	1	ET041618	41618	8.73674	35.996
1	1	701	70101	1	ET070101	70101	8.32226	37.9087
1	2	701	70102	1	ET070102	70102	8.31092	37.6226
1	3	701	70103	6	ET070103	70103	8.14352	38.0363
1	4	701	70104	6	ET070104	70104	8.3191	38.1951
1	5	701	70105	1	ET070105	70105	8.2809	38.549
1	6	701	70106	6	ET070106	70106	8.13911	38.3908
1	7	701	70107	3	ET070107	70107	7.99469	38.5325
1	8	701	70108	6	ET070108	70108	7.82514	37.8556
1	10	701	70110	1	ET070110	70110	8.14681	37.8269
1	11	701	70111	6	ET070111	70111	8.00307	37.7543
1	12	701	70112	6	ET070112	70112	8.21758	38.0941
2	1	702	70201	1	ET070201	70201	7.75584	37.767
2	2	702	70202	1	ET070210	70210	7.74067	37.6681
2	3	702	70203	6	ET070203	70203	7.54256	37.86
2	4	702	70204	1	ET070204	70204	7.50048	38.0344
2	5	702	70205	1	ET070205	70205	7.16256	38.0072
2	6	702	70206	6	ET070206	70206	7.43804	37.5497
2	7	702	70207	6	ET070207	70207	7.33993	37.6625
2	8	702	70208	6	ET070208	70208	7.63669	37.9852
2	9	702	70209	6	ET070209	70209	7.14744	37.8319
2	10	702	70210	1	ET070202	70202	7.58551	37.6209
3	1	703	70301	2	ET070301	70301	7.27269	37.4896
3	2	703	70302	6	ET070302	70302	7.35944	37.8612
3	3	703	70303	6	ET070303	70303	7.25084	37.9438
3	4	703	70304	6	ET070304	70304	7.2274	37.7763
3	5	703	70305	1	ET070305	70305	7.23237	37.6562
3	6	703	70306	6	ET070306	70306	7.38652	37.8061
3	7	703	70307	6	ET070307	70307	7.35761	37.9571
4	1	704	70401	1	ET070401	70401	6.86033	38.4519
4	2	704	70402	1	ET070402	70402	7.05295	38.3448
4	3	704	70403	6	ET070403	70403	6.6712	38.7289
4	4	704	70404	1	ET070404	70404	6.74943	38.4095
4	5	704	70405	6	ET070405	70405	6.60935	38.4362
4	6	704	70406	6	ET070406	70406	6.44177	38.3602
4	7	704	70407	6	ET070407	70407	6.48691	38.5489
4	8	704	70408	6	ET070408	70408	6.53206	38.8451
4	9	704	70409	6	ET070409	70409	6.35535	39.0118
4	10	704	70410	1	ET070410	70410	6.91915	38.3381
4	11	704	70411	6	ET070411	70411	6.83773	38.6039
4	12	704	70412	6	ET070412	70412	6.93379	38.6427
4	14	704	70414	3	ET070414	70414	6.6458	38.1676
4	15	704	70415	6	ET070415	70415	6.49162	39.0604
4	17	704	70417	1	ET070417	70417	6.56553	38.3025
4	18	704	70418	3	ET070418	70418	6.50188	38.7118
4	20	704	70420	1	ET070420	70420	7.03571	38.6029
5	1	705	70501	3	ET070501	70501	6.28867	38.2581
5	2	705	70502	3	ET070502	70502	6.16284	38.193
5	3	705	70503	3	ET070503	70503	6.02905	38.1743
5	4	705	70504	6	ET070504	70504	6.28424	38.3939
5	5	705	70505	6	ET070505	70505	6.35412	38.342
5	6	705	70506	6	ET070506	70506	5.91612	38.2865
6	1	706	70601	1	ET070601	70601	7.07469	37.7101
6	2	706	70602	1	ET070602	70602	6.99148	37.8877
6	3	706	70603	3	ET070603	70603	6.84333	37.9489
6	4	706	70604	3	ET070604	70604	6.67486	37.8478
6	5	706	70605	6	ET070605	70605	6.83511	37.7321
6	6	706	70606	3	ET070606	70606	6.92706	37.5171
6	7	706	70607	1	ET070607	70607	6.71904	37.5401
6	8	706	70608	3	ET070608	70608	7.10784	37.5527
6	9	706	70609	1	ET070609	70609	6.94752	37.6601
6	10	706	70610	3	ET070610	70610	6.77235	37.3547
6	11	706	70611	1	ET070611	70611	7.0471	37.8599
6	12	706	70612	6	ET070612	70612	6.93428	38.0498
7	1	707	70701	5	ET070701	70701	5.95122	36.1652
7	2	707	70702	6	ET070702	70702	5.89845	36.5094
7	3	707	70703	1	ET070703	70703	6.17541	36.6499
7	4	707	70704	3	ET070704	70704	4.95526	36.5025
7	5	707	70705	3	ET070705	70705	5.45128	36.6665
7	6	707	70706	3	ET070706	70706	4.68466	36.0908
7	7	707	70707	3	ET070707	70707	5.76322	36.8809
7	8	707	70708	3	ET070708	70708	5.24084	35.9737
8	1	708	70801	6	ET070801	70801	7.73291	35.464
8	2	708	70802	1	ET070802	70802	7.5563	35.3402
8	3	708	70803	2	ET070803	70803	7.2492	35.4737
9	1	709	70901	6	ET070901	70901	7.86657	35.8014
9	2	709	70902	1	ET070902	70902	7.63248	35.6882
9	3	709	70903	1	ET070903	70903	7.55641	35.9802
9	4	709	70904	1	ET070904	70904	7.3587	36.228
9	5	709	70905	1	ET070905	70905	7.26206	36.5525
9	6	709	70906	1	ET070906	70906	7.09847	36.4568
9	7	709	70907	2	ET070907	70907	6.91091	36.3672
9	8	709	70908	1	ET070908	70908	7.13079	36.1458
9	9	709	70909	6	ET070909	70909	7.14201	35.8177
9	10	709	70910	6	ET070910	70910	7.37205	35.6735
10	1	710	71001	1	ET071501	71501	6.52655	36.6882
10	2	710	71002	1	ET071502	71502	6.46411	37.0121
10	3	710	71003	6	ET071019	71019	6.50082	37.4095
10	4	710	71004	6	ET071004	71004	6.52936	37.6566
10	5	710	71005	3	ET071005	71005	6.31788	37.7352
10	6	710	71006	3	ET071015	71015	5.94904	37.559
10	7	710	71007	6	ET071010	71010	6.24384	37.5777
10	8	710	71008	6	ET071008	71008	6.2839	37.4547
10	9	710	71009	1	ET071009	71009	6.2896	37.2973
10	10	710	71010	3	ET071503	71503	6.291	37.0835
10	11	710	71011	1	ET071504	71504	6.06286	36.8708
10	12	710	71012	3	ET071011	71011	6.10821	37.1829
10	13	710	71013	6	ET071014	71014	6.12094	37.3346
10	14	710	71014	6	ET071505	71505	6.35983	36.8066
10	15	710	71015	6	ET071506	71506	6.19414	36.8157
11	1	711	71101	2	ET071101	71101	7.07374	35.4675
11	2	711	71102	5	ET071102	71102	6.89787	35.1733
11	3	711	71103	1	ET071103	71103	6.86887	35.5168
11	4	711	71104	6	ET071104	71104	6.90341	35.7517
11	5	711	71105	1	ET071802	71802	6.8151	35.9547
11	6	711	71106	1	ET071804	71804	6.4667	35.862
11	7	711	71107	5	ET071807	71807	5.93383	35.6946
11	10	711	71110	6	ET071105	71105	7.03344	35.6412
12	1	712	71201	1	ET072401	72401	7.81254	37.4884
15	3	715	71503	3	ET071205	71205	5.57342	37.1599
17	1	717	71701	6	ET071701	71701	7.1476	36.9925
17	2	717	71702	1	ET071702	71702	7.04258	37.1917
17	3	717	71703	1	ET071703	71703	6.93257	37.2845
17	4	717	71704	1	ET071704	71704	7.23653	37.273
17	5	717	71705	6	ET071705	71705	6.84512	36.8896
18	1	718	71801	3	ET071601	71601	6.28174	36.5598
19	1	719	71901	1	ET071901	71901	6.87105	36.6087
20	1	720	72001	6	ET072001	72001	7.99394	38.1795
20	2	720	72002	6	ET072002	72002	7.9711	38.3414
20	3	720	72003	6	ET072003	72003	7.7801	38.3898
20	4	720	72004	6	ET072004	72004	7.76672	37.932
20	5	720	72005	6	ET072005	72005	7.7743	38.2731
20	6	720	72006	6	ET072006	72006	7.547	38.1687
20	7	720	72007	6	ET072007	72007	7.79977	38.0238
20	8	720	72008	1	ET072008	72008	7.75016	38.1327
21	1	716	71601	3	ET071402	71402	7.32926	38.0926
25	13	715	71501	3	ET072203	72203	5.48154	37.7768
25	14	715	71502	6	ET072304	72304	5.65277	37.3774
25	15	715	71504	3	ET071303	71303	5.35009	37.3605
25	16	715	71505	3	ET072102	72102	5.78762	37.8152
1	10	701	70113	6	ET071008	71008	6.2839	37.4547
14	7	414	41407	3	ET041407	41407	5.28175	39.6398

## Sheet: CIMMYT_Woredas
code	ADM3_PCODE	ADM3_PCODE_new	Latitude	Longitude	maize_mega
1	ET030904	030904	10.7804	36.5031	1
2	ET030904	030904	10.7804	36.5031	1
3	ET030901	030901	11.2269	36.7706	6
4	ET030203	030203	11.8876	37.7702	1
5	ET031001	031001	10.7794	39.8474	2
6	ET031110	031110	12.3852	37.591	6
7	ET030705	030705	10.9998	37.2088	6
8	ET030704	030704	11.4621	37.1315	1
9	ET040411	040411	7.63679	37.2016	1
10	ET040405	040405	7.77759	37.0326	1
11	ET040213	040213	9.27477	36.595	1
12	ET041907	041907	9.25216	37.3409	6
13	ET041501	041501	5.64862	38.3127	3
14	ET041208	041208	4.84769	38.8667	3
15	ET041008	041008	9.3843	41.8073	6
16	ET040911	040911	8.68343	40.9868	3
17	ET040809	040809	8.11252	39.973	3
18	ET040711	040711	8.504	38.889	6
19	ET040301	040301	8.61918	35.3778	1
20	ET040406	040406	7.78104	36.7602	1
21	ET040413	040413	8.06411	36.2151	6
22	ET040402	040402	8.02774	36.9566	1
23	ET040508	040508	8.52213	37.4388	1
24	ET040507	040507	8.7553	37.29	6
25	ET040118	040118	8.83876	35.5815	1
26	ET040103	040103	9.15879	35.899	1
27	ET070106	070106	8.13911	38.3908	6
28	ET070304	070304	7.2274	37.7763	6
29	ET070401	070401	6.86033	38.4519	1
30	ET070603	070603	6.84333	37.9489	3
31	ET040208	040208	9.16501	36.9761	6
32	ET040506	040506	9.09593	37.1541	6
33	ET041702	041702	7.33809	38.3979	3
34	ET070205	070205	7.16256	38.0072	1
35	ET070106	070106	8.13911	38.3908	6
36	ET070402	070402	7.05295	38.3448	1
37	ET040707	040707	8.17685	38.7649	3
38	ET040708	040708	7.82103	38.6673	3
39	ET040708	040708	7.82103	38.6673	3

## Sheet: Woreda_AEZ_selected
ADM1_PCODE	ADM2_PCODE	ADM3_PCODE	Latitude	Longitude	maize_mega
ET03	ET0309	ET030903	10.681	36.7518	1
ET03	ET0309	ET030908	10.8452	36.832	6
ET03	ET0309	ET030902	10.9717	36.9111	6
ET03	ET0309	ET030999	10.9578	36.5074	1
ET03	ET0309	ET030901	11.2269	36.7706	6
ET03	ET0309	ET030998	11.2628	36.8456	6
ET03	ET0309	ET030905	11.0848	36.8977	6
ET03	ET0309	ET030907	10.8276	37.0261	6
ET03	ET0309	ET030904	10.7804	36.5031	1
ET03	ET0309	ET030996	10.9677	36.9255	6
ET03	ET0309	ET030906	11.7092	36.407	4
ET03	ET0309	ET030997	10.712	36.4925	1
ET03	ET0311	ET031115	11.9361	36.7416	1
ET03	ET0311	ET031199	12.5504	37.0651	1
ET03	ET0311	ET031106	12.6116	37.0615	1
ET03	ET0311	ET031112	12.6049	36.8745	4
ET03	ET0311	ET031117	12.5144	38.1953	1
ET03	ET0311	ET031111	12.4117	37.3614	1
ET03	ET0311	ET031118	12.5755	37.4503	6
ET03	ET0311	ET031110	12.3852	37.591	6
ET03	ET0311	ET031122	12.7961	38.0758	2
ET03	ET0311	ET031108	12.7659	37.3695	1
ET03	ET0311	ET031120	13.0381	37.0843	4
ET03	ET0311	ET031121	12.2354	36.7715	4
ET03	ET0311	ET031107	13.2956	37.0515	5
ET03	ET0311	ET031109	12.7817	37.6756	6
ET03	ET0311	ET031116	12.4943	37.8473	1
ET03	ET0311	ET031125	12.3963	37.2011	1
ET03	ET0306	ET030617	10.1821	37.883	6
ET03	ET0306	ET030612	10.2211	38.0012	6
ET03	ET0306	ET030611	10.0282	37.7167	1
ET03	ET0306	ET030699	10.4526	38.2007	6
ET03	ET0306	ET030601	10.8339	37.7538	6
ET03	ET0306	ET030607	10.5438	37.9933	6
ET03	ET0306	ET030608	10.2335	37.3222	6
ET03	ET0306	ET030615	10.3271	37.7287	6
ET03	ET0306	ET030613	10.2023	38.1781	6
ET03	ET0306	ET030698	10.1676	38.146	6
ET03	ET0306	ET030605	10.6872	38.2179	6
ET03	ET0306	ET030604	10.8661	38.3926	1
ET03	ET0306	ET030606	10.5061	38.1771	6
ET03	ET0306	ET030603	10.8926	38.1381	1
ET03	ET0306	ET030610	10.2713	37.6349	6
ET03	ET0306	ET030602	10.9888	37.9005	6
ET03	ET0306	ET030609	10.4926	37.5429	6
ET03	ET0306	ET030694	11.0813	37.877	6
ET03	ET0306	ET030619	11.0605	38.1941	1
ET03	ET0306	ET030616	10.5458	37.7689	6
ET03	ET0306	ET030614	10.3465	38.3723	6
ET03	ET0301	ET030101	13.3766	37.9792	5
ET03	ET0301	ET030102	13.2398	38.458	6
ET03	ET0301	ET030105	13.0528	37.6838	1
ET03	ET0301	ET030106	12.9808	37.7626	1
ET03	ET0301	ET030104	13.2316	37.8031	1
ET03	ET0301	ET030198	13.1503	37.8976	6
ET03	ET0301	ET030103	13.0723	38.2158	6
ET03	ET0301	ET030119	13.4391	38.4494	1
ET03	ET0305	ET030599	10.0574	38.9975	6
ET03	ET0305	ET030513	9.45965	39.4577	6
ET03	ET0305	ET030515	9.55813	39.7766	1
ET03	ET0305	ET030507	10.6017	39.8035	2
ET03	ET0305	ET030514	9.34376	39.6153	1
ET03	ET0305	ET030598	10.3488	39.965	5
ET03	ET0305	ET030519	9.74388	39.5315	6
ET03	ET0305	ET030517	9.1878	39.6853	3
ET03	ET0305	ET030520	9.66437	39.5258	6
ET03	ET0305	ET030508	10.3131	39.8863	2
ET03	ET0305	ET030503	9.82892	38.9068	6
ET03	ET0305	ET030506	10.5801	39.6009	1
ET03	ET0305	ET030516	9.1936	39.3803	6
ET03	ET0305	ET030512	9.97759	39.9069	5
ET03	ET0305	ET030597	10.3123	39.6593	6
ET03	ET0305	ET030505	10.3628	39.6378	6
ET03	ET0305	ET030521	10.1822	39.3673	1
ET03	ET0305	ET030522	10.1318	39.515	6
ET03	ET0305	ET030509	10.1088	39.648	6
ET03	ET0305	ET030502	10.0504	38.9764	1
ET03	ET0305	ET030501	10.2464	39.0081	6
ET03	ET0305	ET030518	8.91816	39.4972	2
ET03	ET0305	ET030511	9.9282	39.5297	1
ET03	ET0305	ET030504	9.94279	39.1545	6
ET03	ET0305	ET030595	10.0069	39.906	5
ET03	ET0305	ET030523	9.78459	39.2114	6
ET03	ET0305	ET030510	9.8652	39.8195	1
ET03	ET0303	ET030313	11.8218	39.0381	6
ET03	ET0303	ET030301	12.1714	38.7174	1
ET03	ET0303	ET030311	11.4736	38.839	2
ET03	ET0303	ET030312	11.8414	39.2769	1
ET03	ET0303	ET030303	12.056	39.3247	6
ET03	ET0303	ET030307	11.7894	39.5123	1
ET03	ET0303	ET030308	11.6713	39.7618	5
ET03	ET0303	ET030399	12.1509	39.6336	5
ET03	ET0303	ET030398	12.0289	39.0464	6
ET03	ET0303	ET030310	12.0629	39.0478	6
ET03	ET0303	ET030304	11.8254	38.7349	1
ET03	ET0303	ET030397	11.6643	39.6587	2
ET03	ET0303	ET030302	12.1063	39.6417	5
ET03	ET0303	ET030305	11.6613	39.0136	6
ET03	ET0303	ET030309	11.8233	39.5942	2
ET03	ET0310	ET031004	10.5449	40.0111	5
ET03	ET0310	ET031002	11.1616	40.0563	5
ET03	ET0310	ET031099	11.1924	40.0149	3
ET03	ET0310	ET031001	10.7794	39.8474	2
ET03	ET0310	ET031005	10.7658	40.0461	5
ET03	ET0310	ET031003	10.2601	40.0513	5
ET03	ET0310	ET031006	10.7184	39.8718	2
ET03	ET0302	ET030299	12.1231	37.7778	1
ET03	ET0302	ET030210	11.8629	38.0212	6
ET03	ET0302	ET030209	11.6138	37.6776	6
ET03	ET0302	ET030208	11.4903	38.0733	6
ET03	ET0302	ET030201	12.2439	38.1895	1
ET03	ET0302	ET030204	11.8294	38.0221	1
ET03	ET0302	ET030203	11.8876	37.7702	1
ET03	ET0302	ET030212	11.8965	38.2409	6
ET03	ET0302	ET030205	11.8539	38.4344	6
ET03	ET0302	ET030202	12.1476	37.7832	6
ET03	ET0302	ET030298	11.6522	38.0742	6
ET03	ET0302	ET030213	12.1155	38.3215	1
ET03	ET0302	ET030215	11.7329	38.4695	6
ET03	ET0302	ET030214	11.3965	38.4694	1
ET03	ET0302	ET030207	11.2961	38.3026	1
ET03	ET0302	ET030206	11.5639	38.5617	1
ET03	ET0302	ET030211	11.3728	37.9138	1
ET03	ET0302	ET030293	11.9233	37.6987	1
ET03	ET0304	ET030408	10.8143	39.613	6
ET03	ET0304	ET030404	11.502	39.4951	6
ET03	ET0304	ET030401	10.9415	39.97	2
ET03	ET0304	ET030412	10.7497	38.6953	6
ET03	ET0304	ET030406	11.6146	39.2217	6
ET03	ET0304	ET030418	11.1466	39.6381	2
ET03	ET0304	ET030409	11.0485	39.4883	6
ET03	ET0304	ET030499	11.3103	39.6778	1
ET03	ET0304	ET030414	10.4077	39.2611	6
ET03	ET0304	ET030407	11.074	39.835	2
ET03	ET0304	ET030413	10.5407	38.9839	6
ET03	ET0304	ET030417	11.0959	39.721	5
ET03	ET0304	ET030403	11.2805	39.4606	5
ET03	ET0304	ET030410	10.8566	39.1626	6
ET03	ET0304	ET030420	10.6846	39.2584	1
ET03	ET0304	ET030419	10.9357	38.6423	6
ET03	ET0304	ET030498	10.7533	38.7751	6
ET03	ET0304	ET030421	11.2428	38.9341	6
ET03	ET0304	ET030411	11.069	38.7752	1
ET03	ET0304	ET030402	11.2246	39.226	1
ET03	ET0304	ET030405	11.3251	39.6939	2
ET03	ET0304	ET030416	10.534	38.6802	1
ET03	ET0304	ET030415	10.6961	39.4543	1
ET03	ET0304	ET030423	10.5929	39.4367	1
ET03	ET0304	ET030422	11.4472	39.8941	5
ET03	ET0308	ET030805	13.0774	38.8814	5
ET03	ET0308	ET030803	12.4374	38.6735	1
ET03	ET0308	ET030804	12.3366	39.0704	0
ET03	ET0308	ET030806	12.936	38.4977	5
ET03	ET0308	ET030802	12.6366	39.0165	1
ET03	ET0308	ET030807	12.6184	39.0363	1
ET03	ET0308	ET030808	12.7699	39.1729	3
ET03	ET0308	ET030801	12.8071	38.7062	5
ET03	ET0307	ET030799	11.2673	37.4896	6
ET03	ET0307	ET030712	11.584	37.3888	1
ET03	ET0307	ET030702	11.5688	37.3562	1
ET03	ET0307	ET030710	10.5378	37.0484	6
ET03	ET0307	ET030798	10.7058	37.0648	6
ET03	ET0307	ET030713	11.4763	36.842	6
ET03	ET0307	ET030715	11.2586	37.1788	6
ET03	ET0307	ET030707	10.8617	37.6149	6
ET03	ET0307	ET030708	10.527	37.3627	1
ET03	ET0307	ET030717	10.5664	37.4907	6
ET03	ET0307	ET030714	10.6852	37.2626	6
ET03	ET0307	ET030718	11.176	37.67	6
ET03	ET0307	ET030709	10.7018	37.277	6
ET03	ET0307	ET030704	11.4621	37.1315	1
ET03	ET0307	ET030797	11.416	37.1596	6
ET03	ET0307	ET030706	10.9752	37.442	6
ET03	ET0307	ET030705	10.9998	37.2088	6
ET03	ET0307	ET030701	11.7062	36.9551	1
ET03	ET0307	ET030711	10.489	36.7994	1
ET03	ET0307	ET030703	11.2623	37.492	6
ET03	ET0312	ET031223	13.6957	36.4644	5
ET03	ET0312	ET031292	12.7768	36.4077	4
ET03	ET0312	ET031213	12.8379	36.4008	4
ET03	ET0312	ET031224	12.9387	36.1674	4
ET03	ET0312	ET031206	13.3301	36.5194	5
ET03	ET0312	ET031214	12.2084	35.8608	4
ET04	ET0408	ET040810	7.90323	40.178	3
ET04	ET0408	ET040802	8.53109	40.0601	1
ET04	ET0408	ET040825	7.93748	39.1343	6
ET04	ET0408	ET040894	7.53097	39.251	0
ET04	ET0408	ET040823	7.70324	40.0578	6
ET04	ET0408	ET040809	8.11252	39.973	3
ET04	ET0408	ET040815	7.74337	39.2292	0
ET04	ET0408	ET040822	8.04286	39.5629	6
ET04	ET0408	ET040805	8.29229	39.2523	3
ET04	ET0408	ET040803	8.21638	40.1559	3
ET04	ET0408	ET040819	8.32871	39.9129	6
ET04	ET0408	ET040807	8.07143	39.2428	6
ET04	ET0408	ET040824	7.42447	39.4474	6
ET04	ET0408	ET040804	8.35857	39.6571	6
ET04	ET0408	ET040818	7.42934	39.2715	6
ET04	ET0408	ET040821	8.09666	39.4064	6
ET04	ET0408	ET040801	8.52909	39.8395	3
ET04	ET0408	ET040817	7.52676	38.9835	6
ET04	ET0408	ET040812	7.69106	39.801	6
ET04	ET0408	ET040811	7.72386	40.3464	3
ET04	ET0408	ET040893	8.39653	40.2595	3
ET04	ET0408	ET040814	7.57099	39.5774	6
ET04	ET0408	ET040820	8.29788	39.5023	6
ET04	ET0408	ET040808	8.01131	39.8104	6
ET04	ET0408	ET040813	7.79101	39.5046	6
ET04	ET0408	ET040816	7.89043	39.1269	0
ET04	ET0408	ET040806	8.00916	38.9752	3
ET04	ET0411	ET041104	7.31927	39.7844	0
ET04	ET0411	ET041114	6.712	40.1645	0
ET04	ET0411	ET041121	6.65259	40.8268	0
ET04	ET0411	ET041122	7.07682	39.7711	0
ET04	ET0411	ET041106	7.38242	40.1534	6
ET04	ET0411	ET041108	7.11995	40.7154	3
ET04	ET0411	ET041198	7.13787	40.733	3
ET04	ET0411	ET041110	6.85685	39.8969	0
ET04	ET0411	ET041120	7.02415	39.9725	6
ET04	ET0411	ET041105	7.53744	40.6081	6
ET04	ET0411	ET041116	6.94749	40.5079	3
ET04	ET0411	ET041115	6.2942	40.5728	0
ET04	ET0411	ET041111	6.41014	39.5418	3
ET04	ET0411	ET041107	7.7931	41.3316	0
ET04	ET0411	ET041113	5.77542	40.0356	0
ET04	ET0411	ET041112	6.26653	40.0472	0
ET04	ET0411	ET041117	6.79058	41.4573	3
ET04	ET0411	ET041119	7.12547	40.0247	6
ET04	ET0411	ET041118	7.25693	41.4836	0
ET04	ET0411	ET041109	7.12855	40.1345	3
ET04	ET0412	ET041208	4.84769	38.8667	3
ET04	ET0412	ET041220	4.21223	38.8935	3
ET04	ET0412	ET041219	4.19903	37.7744	0
ET04	ET0412	ET041211	3.96172	38.2166	0
ET04	ET0412	ET041291	4.43455	38.1371	3
ET04	ET0412	ET041295	4.92091	37.7218	0
ET04	ET0412	ET041223	5.13457	38.2638	3
ET04	ET0412	ET041290	3.75831	38.8925	3
ET04	ET0412	ET041216	3.84303	38.564	3
ET04	ET0412	ET041210	3.88018	39.2329	0
ET04	ET0412	ET041212	4.70014	37.1767	0
ET04	ET0412	ET041298	4.49539	39.1218	0
ET04	ET0412	ET041207	4.82993	38.1979	3
ET04	ET0412	ET041296	4.89205	38.106	3
ET04	ET0416	ET041622	8.47312	36.3825	6
ET04	ET0416	ET041621	8.45159	36.3487	6
ET04	ET0416	ET041607	8.30701	36.652	1
ET04	ET0416	ET041603	8.39085	36.1387	1
ET04	ET0416	ET041623	8.89659	36.1325	1
ET04	ET0416	ET041605	8.70618	36.2887	6
ET04	ET0416	ET041608	8.13232	36.5395	1
ET04	ET0416	ET041604	8.59653	36.1368	1
ET04	ET0416	ET041606	8.36362	36.4813	6
ET04	ET0416	ET041618	8.73674	35.996	1
ET04	ET0410	ET041099	9.35574	42.0552	3
ET04	ET0410	ET041004	8.74728	42.5716	0
ET04	ET0410	ET041000	9.22431	42.3326	3
ET04	ET0410	ET041013	9.06396	41.6389	6
ET04	ET0410	ET041015	9.60077	42.6236	3
ET04	ET0410	ET041011	9.21455	41.437	3
ET04	ET0410	ET041097	9.31593	41.442	6
ET04	ET0410	ET041005	9.06418	42.1272	3
ET04	ET0410	ET041016	9.02909	41.866	6
ET04	ET0410	ET041017	8.63431	41.5008	5
ET04	ET0410	ET041010	9.40737	41.3388	3
ET04	ET0410	ET041089	9.21645	41.5572	3
ET04	ET0410	ET041003	9.31602	42.4482	3
ET04	ET0410	ET041006	9.34507	41.9883	6
ET04	ET0410	ET041019	9.39496	42.0111	6
ET04	ET0410	ET041002	9.55509	42.2885	3
ET04	ET0410	ET041008	9.3843	41.8073	6
ET04	ET0410	ET041001	9.46822	42.1533	6
ET04	ET0410	ET041098	8.06207	41.7092	0
ET04	ET0410	ET041007	9.22968	41.8724	3
ET04	ET0410	ET041012	8.89737	41.3276	3
ET04	ET0410	ET041009	9.40407	41.6099	3
ET04	ET0410	ET041018	8.50201	41.8826	0
ET04	ET0410	ET041014	8.75844	42.2061	3
ET04	ET0407	ET040706	8.75749	39.0164	1
ET04	ET0407	ET040703	8.46751	39.2579	2
ET04	ET0407	ET040714	8.52413	39.2716	1
ET04	ET0407	ET040708	7.82103	38.6673	3
ET04	ET0407	ET040709	8.74899	38.9713	1
ET04	ET0407	ET040710	8.31652	38.9301	3
ET04	ET0407	ET040702	8.63981	39.5409	3
ET04	ET0407	ET040707	8.17685	38.7649	3
ET04	ET0407	ET040701	8.88495	39.8864	5
ET04	ET0407	ET040705	8.9992	39.1875	6
ET04	ET0407	ET040711	8.504	38.889	6
ET04	ET0407	ET040704	8.60972	39.1461	1
ET04	ET0407	ET040799	8.89815	39.9212	5
ET04	ET0407	ET040797	8.58965	39.1093	1
ET04	ET0402	ET040207	9.35001	36.9596	6
ET04	ET0402	ET040205	8.91587	37.0385	6
ET04	ET0402	ET040210	9.05067	36.3208	1
ET04	ET0402	ET040203	9.906	36.6465	6
ET04	ET0402	ET040208	9.16501	36.9761	6
ET04	ET0402	ET040213	9.27477	36.595	1
ET04	ET0402	ET040204	9.81652	36.2542	6
ET04	ET0402	ET040202	10.071	36.4446	6
ET04	ET0402	ET040214	8.71806	36.547	6
ET04	ET0402	ET040217	10.0596	36.8095	1
ET04	ET0402	ET040212	8.90193	36.4648	6
ET04	ET0402	ET040201	9.71459	36.4615	1
ET04	ET0402	ET040297	9.06986	36.53	6
ET04	ET0402	ET040215	8.71342	36.7184	1
ET04	ET0402	ET040211	9.22821	36.3818	1
ET04	ET0402	ET040209	9.15543	36.8107	6
ET04	ET0402	ET040216	8.79701	36.8921	1
ET04	ET0402	ET040206	9.0263	36.6844	1
ET04	ET0420	ET042012	8.77204	38.8177	6
ET04	ET0420	ET042011	9.11706	38.9524	6
ET04	ET0420	ET042001	9.05382	38.6397	6
ET04	ET0420	ET042008	8.7931	38.9027	6
ET04	ET0420	ET042098	8.81836	38.8276	6
ET04	ET0420	ET042020	9.05587	38.4969	6
ET04	ET0420	ET042004	9.07486	38.9066	6
ET04	ET0420	ET042016	9.28595	38.5742	6
ET04	ET0420	ET042009	8.91302	38.644	6
ET04	ET0420	ET042006	8.79564	38.5991	1
ET04	ET0420	ET042018	9.15386	39.0205	6
ET04	ET0420	ET042013	9.321	38.7432	6
ET04	ET0420	ET042005	9.1793	38.7573	6
ET04	ET0420	ET042014	9.06072	38.5196	6
ET04	ET0414	ET041403	5.95332	38.9983	3
ET04	ET0414	ET041492	5.88325	38.9836	3
ET04	ET0414	ET041408	6.26084	38.5232	6
ET04	ET0414	ET041482	5.48328	38.8367	3
ET04	ET0414	ET041411	6.17855	38.7824	6
ET04	ET0414	ET041402	6.36546	38.6185	6
ET04	ET0414	ET041410	6.13748	39.1927	3
ET04	ET0414	ET041413	5.46566	39.3865	3
ET04	ET0414	ET041497	4.92942	39.5473	5
ET04	ET0414	ET041490	6.11407	38.4491	6
ET04	ET0414	ET041407	5.28175	39.6398	3
ET04	ET0414	ET041414	5.33801	39.5838	3
ET04	ET0414	ET041405	5.76029	38.8178	3
ET04	ET0414	ET041412	5.39452	39.0592	3
ET04	ET0414	ET041499	5.77225	38.9108	3
ET04	ET0414	ET041401	6.05841	38.6225	6
ET04	ET0414	ET041404	5.84562	39.2871	3
ET04	ET0419	ET041904	9.80858	37.521	6
ET04	ET0419	ET041905	9.72482	37.3524	6
ET04	ET0419	ET041910	9.59958	36.8352	1
ET04	ET0419	ET041909	10.121	37.0079	6
ET04	ET0419	ET041911	9.3815	37.3283	6
ET04	ET0419	ET041903	9.47775	37.4681	6
ET04	ET0419	ET041901	9.54922	37.0814	6
ET04	ET0419	ET041912	9.71556	37.1427	6
ET04	ET0419	ET041908	9.90124	37.1469	6
ET04	ET0419	ET041906	9.38949	37.1433	6
ET04	ET0419	ET041907	9.25216	37.3409	6
ET04	ET0419	ET041902	9.56803	37.1034	6
ET04	ET0403	ET040311	8.12167	35.5182	1
ET04	ET0403	ET040302	8.59431	35.7801	1
ET04	ET0403	ET040314	8.09127	35.7104	1
ET04	ET0403	ET040315	8.43026	35.5303	1
ET04	ET0403	ET040312	8.32826	35.1284	1
ET04	ET0403	ET040301	8.61918	35.3778	1
ET04	ET0403	ET040317	7.93748	35.5453	1
ET04	ET0403	ET040324	8.44931	35.8205	1
ET04	ET0403	ET040319	8.18241	35.3478	1
ET04	ET0403	ET040316	8.22741	35.7864	1
ET04	ET0403	ET040320	8.30344	35.5834	1
ET04	ET0403	ET040310	8.35369	35.4182	1
ET04	ET0403	ET040313	7.88876	35.1884	1
ET04	ET0403	ET040309	8.25068	35.9439	6
ET04	ET0404	ET040417	7.85537	36.5845	1
ET04	ET0404	ET040495	8.2807	37.3266	6
ET04	ET0404	ET040415	8.35474	37.1578	1
ET04	ET0404	ET040410	7.43864	36.8397	1
ET04	ET0404	ET040408	7.69677	36.2423	6
ET04	ET0404	ET040407	7.87945	36.586	1
ET04	ET0404	ET040416	7.97134	36.4306	1
ET04	ET0404	ET040418	7.66445	36.8296	1
ET04	ET0404	ET040405	7.77759	37.0326	1
ET04	ET0404	ET040402	8.02774	36.9566	1
ET04	ET0404	ET040401	8.40031	36.884	1
ET04	ET0404	ET040490	7.38793	37.0387	1
ET04	ET0404	ET040406	7.78104	36.7602	1
ET04	ET0404	ET040499	8.66785	37.0889	6
ET04	ET0404	ET040491	7.45234	37.2693	6
ET04	ET0404	ET040411	7.63679	37.2016	1
ET04	ET0404	ET040409	7.56756	36.6514	1
ET04	ET0404	ET040403	8.01137	37.4629	6
ET04	ET0404	ET040413	8.06411	36.2151	6
ET04	ET0404	ET040414	7.51804	36.4623	1
ET04	ET0404	ET040412	7.90481	36.024	6
ET04	ET0404	ET040404	7.96016	37.2537	1
ET04	ET0418	ET041807	8.60349	34.5263	2
ET04	ET0418	ET041808	8.93081	35.201	1
ET04	ET0418	ET041803	9.02505	35.0606	6
ET04	ET0418	ET041806	8.53285	34.8009	1
ET04	ET0418	ET041804	9.14806	34.9341	1
ET04	ET0418	ET041809	8.90799	34.431	2
ET04	ET0418	ET041801	8.62676	34.9921	1
ET04	ET0418	ET041810	9.01502	34.7581	1
ET04	ET0418	ET041811	8.86266	35.3312	1
ET04	ET0418	ET041805	8.4663	34.8268	1
ET04	ET0418	ET041812	8.79561	35.0878	1
ET04	ET0418	ET041802	8.80709	34.8586	6
ET04	ET0406	ET040609	9.60861	39.2334	6
ET04	ET0406	ET040617	9.20748	39.1189	6
ET04	ET0406	ET040607	9.65995	38.853	1
ET04	ET0406	ET040605	9.81496	38.6007	6
ET04	ET0406	ET040602	10.2127	38.6328	6
ET04	ET0406	ET040613	9.78772	38.7366	6
ET04	ET0406	ET040606	9.79202	38.7344	6
ET04	ET0406	ET040603	9.95957	38.5167	1
ET04	ET0406	ET040615	9.39914	39.0031	6
ET04	ET0406	ET040610	9.39985	39.2305	6
ET04	ET0406	ET040604	9.74855	38.3051	1
ET04	ET0406	ET040601	9.95423	38.2181	6
ET04	ET0406	ET040608	9.5817	38.915	6
ET04	ET0406	ET040614	9.59301	38.6218	6
ET04	ET0413	ET041301	8.5578	37.695	1
ET04	ET0413	ET041309	8.65926	38.2446	6
ET04	ET0413	ET041304	8.79088	38.133	6
ET04	ET0413	ET041312	8.41097	37.8529	1
ET04	ET0413	ET041305	8.82195	38.3353	6
ET04	ET0413	ET041307	8.56765	38.519	6
ET04	ET0413	ET041310	8.42641	38.2907	0
ET04	ET0413	ET041314	8.47881	38.6509	6
ET04	ET0413	ET041308	8.6209	38.392	6
ET04	ET0413	ET041303	8.54811	38.0396	6
ET04	ET0413	ET041302	8.67164	37.8881	6
ET04	ET0413	ET041311	8.54176	37.9767	6
ET04	ET0417	ET041710	6.9895	39.5297	0
ET04	ET0417	ET041703	7.45103	38.6528	3
ET04	ET0417	ET041799	7.33275	38.6662	3
ET04	ET0417	ET041798	7.12385	38.4618	1
ET04	ET0417	ET041707	6.88709	39.1522	6
ET04	ET0417	ET041700	6.9791	39.1805	6
ET04	ET0417	ET041706	7.1835	39.1725	6
ET04	ET0417	ET041783	7.55817	38.7981	3
ET04	ET0417	ET041704	7.01945	38.84	6
ET04	ET0417	ET041708	6.79103	38.8104	0
ET04	ET0417	ET041705	7.22507	38.9303	6
ET04	ET0417	ET041709	6.58282	39.2058	6
ET04	ET0417	ET041702	7.33809	38.3979	3
ET04	ET0417	ET041711	7.20182	38.6014	6
ET04	ET0417	ET041712	7.21045	38.5968	6
ET04	ET0417	ET041701	7.12869	38.1896	1
ET04	ET0417	ET041797	7.11665	38.6128	1
ET04	ET0415	ET041513	6.35504	38.0168	3
ET04	ET0415	ET041596	5.73416	38.5697	3
ET04	ET0415	ET041501	5.64862	38.3127	3
ET04	ET0415	ET041587	5.64525	38.2386	3
ET04	ET0415	ET041515	5.31435	38.3252	3
ET04	ET0415	ET041517	5.98803	38.0037	3
ET04	ET0415	ET041509	5.94189	38.4846	6
ET04	ET0415	ET041502	5.77039	38.4356	3
ET04	ET0415	ET041518	5.41262	38.6185	3
ET04	ET0415	ET041594	5.55536	38.0536	3
ET04	ET0409	ET040906	8.71351	40.202	1
ET04	ET0409	ET040914	8.90499	40.7753	1
ET04	ET0409	ET040910	8.61332	40.7479	1
ET04	ET0409	ET040998	8.30622	41.1401	3
ET04	ET0409	ET040905	9.07897	40.8671	6
ET04	ET0409	ET040913	9.07033	40.8282	6
ET04	ET0409	ET040909	8.46537	40.4691	3
ET04	ET0409	ET040902	9.29893	41.0805	1
ET04	ET0409	ET040912	8.85762	40.9845	6
ET04	ET0409	ET040907	8.92688	40.5311	1
ET04	ET0409	ET040991	9.01149	40.3654	5
ET04	ET0409	ET040908	8.75376	40.5118	2
ET04	ET0409	ET040915	8.12856	40.7048	5
ET04	ET0409	ET040911	8.68343	40.9868	3
ET04	ET0409	ET040904	8.9873	41.1784	6
ET04	ET0409	ET040901	9.27496	40.6864	5
ET04	ET0409	ET040903	9.17719	41.1228	1
ET04	ET0405	ET040516	9.66801	37.9816	6
ET04	ET0405	ET040513	9.42754	38.417	6
ET04	ET0405	ET040515	8.9766	37.8535	6
ET04	ET0405	ET040503	9.04165	37.8574	6
ET04	ET0405	ET040506	9.09593	37.1541	6
ET04	ET0405	ET040505	9.05523	37.4083	6
ET04	ET0405	ET040592	9.36184	37.8617	1
ET04	ET0405	ET040507	8.7553	37.29	6
ET04	ET0405	ET040510	8.97204	38.0912	6
ET04	ET0405	ET040511	9.06825	38.3626	6
ET04	ET0405	ET040590	9.01512	38.2554	6
ET04	ET0405	ET040501	9.63657	37.7517	6
ET04	ET0405	ET040519	9.18128	37.9243	6
ET04	ET0405	ET040500	8.97038	37.2939	6
ET04	ET0405	ET040502	9.30499	38.0896	1
ET04	ET0405	ET040518	8.71472	37.4854	6
ET04	ET0405	ET040597	8.92534	37.5209	6
ET04	ET0405	ET040514	9.34724	38.2346	6
ET04	ET0405	ET040594	9.57706	38.2352	6
ET04	ET0405	ET040504	9.20075	37.569	6
ET04	ET0405	ET040508	8.52213	37.4388	1
ET04	ET0405	ET040509	8.79285	37.6445	6
ET04	ET0405	ET040517	8.95097	37.7169	6
ET04	ET0401	ET040107	9.13149	35.3123	1
ET04	ET0401	ET040111	9.44638	35.0967	1
ET04	ET0401	ET040116	9.33582	34.5431	1
ET04	ET0401	ET040110	9.28546	35.5058	1
ET04	ET0401	ET040106	9.40117	35.6335	6
ET04	ET0401	ET040113	9.03714	35.5956	1
ET04	ET0401	ET040103	9.15879	35.899	1
ET04	ET0401	ET040193	9.17726	35.8223	1
ET04	ET0401	ET040109	9.39712	34.7575	6
ET04	ET0401	ET040119	9.23358	35.3462	1
ET04	ET0401	ET040114	8.98089	35.8558	1
ET04	ET0401	ET040117	9.06086	35.7129	1
ET04	ET0401	ET040108	9.44182	35.3137	1
ET04	ET0401	ET040105	9.71163	35.2785	1
ET04	ET0401	ET040104	9.20543	35.6713	1
ET04	ET0401	ET040197	9.61809	35.348	1
ET04	ET0401	ET040101	9.75742	35.0273	1
ET04	ET0401	ET040198	9.80065	35.1024	1
ET04	ET0401	ET040102	9.54014	35.5175	1
ET04	ET0401	ET040199	9.50225	35.5057	1
ET04	ET0401	ET040115	8.80474	35.7851	1
ET04	ET0401	ET040118	8.83876	35.5815	1
ET04	ET0401	ET040112	8.97354	35.4576	1
ET07	ET0712	ET071205	5.57342	37.1599	3
ET07	ET0721	ET072102	5.78762	37.8152	3
ET07	ET0716	ET071601	6.28174	36.5598	3
ET07	ET0711	ET071103	6.86887	35.5168	1
ET07	ET0711	ET071106	7.14987	35.6571	1
ET07	ET0711	ET071102	6.89787	35.1733	5
ET07	ET0711	ET071107	6.96953	35.5615	1
ET07	ET0711	ET071105	7.03344	35.6412	6
ET07	ET0711	ET071101	7.07374	35.4675	2
ET07	ET0711	ET071104	6.90341	35.7517	6
ET07	ET0722	ET072203	5.48154	37.7768	3
ET07	ET0717	ET071709	6.75101	37.1161	1
ET07	ET0717	ET071705	6.84512	36.8896	6
ET07	ET0717	ET071704	7.23653	37.273	1
ET07	ET0717	ET071706	7.04324	36.9164	1
ET07	ET0717	ET071703	6.93257	37.2845	1
ET07	ET0717	ET071702	7.04258	37.1917	1
ET07	ET0717	ET071708	6.99742	37.0882	1
ET07	ET0717	ET071711	7.15056	37.1693	2
ET07	ET0717	ET071707	7.13117	37.156	2
ET07	ET0717	ET071701	7.1476	36.9925	6
ET07	ET0717	ET071710	7.10309	37.3769	1
ET07	ET0723	ET072304	5.65277	37.3774	6
ET07	ET0710	ET071021	6.0397	37.563	3
ET07	ET0710	ET071015	5.94904	37.559	3
ET07	ET0710	ET071014	6.12094	37.3346	0
ET07	ET0710	ET071004	6.52936	37.6566	6
ET07	ET0710	ET071010	6.24384	37.5777	6
ET07	ET0710	ET071006	6.238	37.5606	6
ET07	ET0710	ET071009	6.2896	37.2973	1
ET07	ET0710	ET071008	6.2839	37.4547	0
ET07	ET0710	ET071007	6.37024	37.5766	6
ET07	ET0710	ET071016	6.08545	37.4261	6
ET07	ET0710	ET071018	5.86194	37.0756	3
ET07	ET0710	ET071013	5.87942	37.2531	3
ET07	ET0710	ET071011	6.10821	37.1829	3
ET07	ET0710	ET071012	6.05636	37.1729	6
ET07	ET0710	ET071019	6.50082	37.4095	6
ET07	ET0710	ET071017	6.58769	37.2498	3
ET07	ET0710	ET071005	6.31788	37.7352	3
ET07	ET0710	ET071003	6.47379	37.4578	1
ET07	ET0705	ET070504	6.28424	38.3939	6
ET07	ET0705	ET070508	6.00624	38.1541	3
ET07	ET0705	ET070510	6.06375	38.2685	6
ET07	ET0705	ET070507	6.40983	38.3006	1
ET07	ET0705	ET070505	6.35412	38.342	6
ET07	ET0705	ET070506	5.91612	38.2865	6
ET07	ET0705	ET070511	5.89927	38.2479	6
ET07	ET0705	ET070503	6.02905	38.1743	3
ET07	ET0705	ET070509	6.18616	38.338	6
ET07	ET0705	ET070501	6.28867	38.2581	3
ET07	ET0705	ET070502	6.16284	38.193	3
ET07	ET0705	ET070512	6.15891	38.2035	3
ET07	ET0715	ET071506	6.19414	36.8157	6
ET07	ET0715	ET071508	6.27562	36.8116	1
ET07	ET0715	ET071502	6.46411	37.0121	1
ET07	ET0715	ET071505	6.35983	36.8066	6
ET07	ET0715	ET071501	6.52655	36.6882	0
ET07	ET0715	ET071504	6.06286	36.8708	1
ET07	ET0715	ET071507	6.29415	36.8909	1
ET07	ET0715	ET071503	6.291	37.0835	3
ET07	ET0701	ET070102	8.31092	37.6226	1
ET07	ET0701	ET070118	7.94085	38.0666	6
ET07	ET0701	ET070117	8.32241	38.5523	1
ET07	ET0701	ET070115	8.11943	38.3847	6
ET07	ET0701	ET070110	8.14681	37.8269	1
ET07	ET0701	ET070116	8.12218	37.9244	6
ET07	ET0701	ET070108	7.82514	37.8556	6
ET07	ET0701	ET070111	8.00307	37.7543	6
ET07	ET0701	ET070103	8.14352	38.0363	6
ET07	ET0701	ET070104	8.3191	38.1951	6
ET07	ET0701	ET070113	7.92623	37.9615	6
ET07	ET0701	ET070109	7.99676	38.0701	6
ET07	ET0701	ET070101	8.32226	37.9087	1
ET07	ET0701	ET070107	7.99469	38.5325	3
ET07	ET0701	ET070106	8.13911	38.3908	6
ET07	ET0701	ET070112	8.21758	38.0941	6
ET07	ET0701	ET070105	8.2809	38.549	1
ET07	ET0701	ET070114	8.28604	37.7798	1
ET07	ET0702	ET070208	7.63669	37.9852	6
ET07	ET0702	ET070207	7.33993	37.6625	6
ET07	ET0702	ET070210	7.74067	37.6681	1
ET07	ET0702	ET070213	7.44783	37.6246	6
ET07	ET0702	ET070202	7.58551	37.6209	1
ET07	ET0702	ET070211	7.54275	37.8464	6
ET07	ET0702	ET070214	7.45859	37.6907	6
ET07	ET0702	ET070203	7.54256	37.86	6
ET07	ET0702	ET070209	7.14744	37.8319	6
ET07	ET0702	ET070201	7.75584	37.767	1
ET07	ET0702	ET070205	7.16256	38.0072	1
ET07	ET0702	ET070204	7.50048	38.0344	1
ET07	ET0702	ET070212	7.13941	37.9549	1
ET07	ET0702	ET070206	7.43804	37.5497	6
ET07	ET0714	ET071403	7.33943	38.2105	6
ET07	ET0714	ET071402	7.32926	38.0926	3
ET07	ET0714	ET071401	7.30841	38.087	3
ET07	ET0714	ET071404	7.52109	38.3082	3
ET07	ET0709	ET070910	7.37205	35.6735	6
ET07	ET0709	ET070911	7.2696	36.2439	1
ET07	ET0709	ET070909	7.14201	35.8177	6
ET07	ET0709	ET070907	6.91091	36.3672	2
ET07	ET0709	ET070908	7.13079	36.1458	1
ET07	ET0709	ET070902	7.63248	35.6882	1
ET07	ET0709	ET070903	7.55641	35.9802	1
ET07	ET0709	ET070904	7.3587	36.228	1
ET07	ET0709	ET070912	6.67479	36.1791	5
ET07	ET0709	ET070905	7.26206	36.5525	1
ET07	ET0709	ET070901	7.86657	35.8014	6
ET07	ET0709	ET070913	7.33945	35.9343	6
ET07	ET0709	ET070906	7.09847	36.4568	1
ET07	ET0703	ET070302	7.35944	37.8612	6
ET07	ET0703	ET070307	7.35761	37.9571	6
ET07	ET0703	ET070306	7.38652	37.8061	6
ET07	ET0703	ET070308	7.24187	37.8972	6
ET07	ET0703	ET070305	7.23237	37.6562	1
ET07	ET0703	ET070304	7.2274	37.7763	6
ET07	ET0703	ET070303	7.25084	37.9438	6
ET07	ET0703	ET070310	7.2043	37.7766	6
ET07	ET0703	ET070301	7.27269	37.4896	2
ET07	ET0713	ET071301	5.3365	37.4415	3
ET07	ET0713	ET071303	5.35009	37.3605	3
ET07	ET0713	ET071302	5.58185	37.5369	6
ET07	ET0719	ET071901	6.87105	36.6087	1
ET07	ET0718	ET071805	6.34277	35.2386	2
ET07	ET0718	ET071801	6.72037	35.7022	1
ET07	ET0718	ET071803	6.5166	35.519	1
ET07	ET0718	ET071807	5.93383	35.6946	5
ET07	ET0718	ET071802	6.8151	35.9547	1
ET07	ET0718	ET071804	6.4667	35.862	1
ET07	ET0718	ET071806	5.90091	35.2596	3
ET07	ET0708	ET070802	7.5563	35.3402	1
ET07	ET0708	ET070801	7.73291	35.464	6
ET07	ET0708	ET070805	7.73629	35.472	6
ET07	ET0708	ET070804	7.1956	35.4206	2
ET07	ET0708	ET070803	7.2492	35.4737	2
ET07	ET0704	ET070405	6.60935	38.4362	6
ET07	ET0704	ET070423	6.60586	38.4199	1
ET07	ET0704	ET070403	6.6712	38.7289	6
ET07	ET0704	ET070409	6.35535	39.0118	6
ET07	ET0704	ET070408	6.53206	38.8451	6
ET07	ET0704	ET070434	6.93879	38.209	1
ET07	ET0704	ET070418	6.50188	38.7118	3
ET07	ET0704	ET070410	6.91915	38.3381	1
ET07	ET0704	ET070426	6.62665	38.8539	6
ET07	ET0704	ET070416	6.62712	38.5898	6
ET07	ET0704	ET070431	6.42813	38.8551	3
ET07	ET0704	ET070415	6.49162	39.0604	6
ET07	ET0704	ET070429	6.45408	38.6525	6
ET07	ET0704	ET070417	6.56553	38.3025	1
ET07	ET0704	ET070437	6.58662	38.336	1
ET07	ET0704	ET070436	6.51412	38.976	6
ET07	ET0704	ET070404	6.74943	38.4095	1
ET07	ET0704	ET070406	6.44177	38.3602	6
ET07	ET0704	ET070427	6.48881	38.4325	6
ET07	ET0704	ET070435	6.82684	38.219	1
ET07	ET0704	ET070432	6.52133	38.8271	6
ET07	ET0704	ET070411	6.83773	38.6039	6
ET07	ET0704	ET070419	7.01122	38.5013	1
ET07	ET0704	ET070402	7.05295	38.3448	1
ET07	ET0704	ET070425	6.91979	38.4831	1
ET07	ET0704	ET070433	6.24544	38.9741	3
ET07	ET0704	ET070407	6.48691	38.5489	6
ET07	ET0704	ET070424	6.87346	38.4443	1
ET07	ET0704	ET070414	6.6458	38.1676	3
ET07	ET0704	ET070412	6.93379	38.6427	6
ET07	ET0704	ET070430	6.66413	38.6401	6
ET07	ET0704	ET070401	6.86033	38.4519	1
ET07	ET0704	ET070428	6.56995	38.5391	6
ET07	ET0704	ET070421	6.95901	38.4804	1
ET07	ET0704	ET070420	7.03571	38.6029	1
ET07	ET0704	ET070438	7.0462	38.6133	1
ET07	ET0704	ET070413	6.74673	38.5236	6
ET07	ET0704	ET070422	6.74465	38.3974	1
ET07	ET0720	ET072001	7.99394	38.1795	6
ET07	ET0720	ET072005	7.7743	38.2731	6
ET07	ET0720	ET072003	7.7801	38.3898	6
ET07	ET0720	ET072004	7.76672	37.932	0
ET07	ET0720	ET072007	7.79977	38.0238	6
ET07	ET0720	ET072006	7.547	38.1687	6
ET07	ET0720	ET072002	7.9711	38.3414	6
ET07	ET0720	ET072009	7.85816	38.4214	6
ET07	ET0720	ET072008	7.75016	38.1327	1
ET07	ET0720	ET072010	7.85127	38.1898	6
ET07	ET0707	ET070705	5.45128	36.6665	3
ET07	ET0707	ET070706	4.68466	36.0908	0
ET07	ET0707	ET070703	6.17541	36.6499	1
ET07	ET0707	ET070708	5.24084	35.9737	0
ET07	ET0707	ET070704	4.95526	36.5025	0
ET07	ET0707	ET070709	5.78255	36.5678	3
ET07	ET0707	ET070707	5.76322	36.8809	3
ET07	ET0707	ET070701	5.95122	36.1652	5
ET07	ET0707	ET070702	5.89845	36.5094	6
ET07	ET0706	ET070614	7.06637	37.7062	1
ET07	ET0706	ET070615	6.95294	37.8617	6
ET07	ET0706	ET070608	7.10784	37.5527	3
ET07	ET0706	ET070601	7.07469	37.7101	1
ET07	ET0706	ET070602	6.99148	37.8877	1
ET07	ET0706	ET070611	7.0471	37.8599	1
ET07	ET0706	ET070609	6.94752	37.6601	1
ET07	ET0706	ET070603	6.84333	37.9489	3
ET07	ET0706	ET070612	6.93428	38.0498	6
ET07	ET0706	ET070617	6.72694	37.551	1
ET07	ET0706	ET070618	6.92659	37.6546	1
ET07	ET0706	ET070604	6.67486	37.8478	3
ET07	ET0706	ET070610	6.77235	37.3547	3
ET07	ET0706	ET070606	6.92706	37.5171	3
ET07	ET0706	ET070607	6.71904	37.5401	1
ET07	ET0706	ET070613	6.85651	37.7586	6
ET07	ET0706	ET070605	6.83511	37.7321	6
ET07	ET0706	ET070616	6.7026	37.7716	1
ET07	ET0706	ET070619	6.83472	37.6225	1
ET07	ET0724	ET072401	7.81254	37.4884	0

## Sheet: Woreda_AEZ_missing data
ADM1_EN	ADM1_PCODE	ADM2_EN	ADM2_PCODE	ADM3_EN	maize_mega
Amhara	ET03	Wag Hamra	ET0308	Gaz Gibla	1
Oromia	ET04	Arsi	ET0408	Bekoji Town	6
Oromia	ET04	Arsi	ET0408	Degeluna Tijo	6
Oromia	ET04	Arsi	ET0408	Tiyo	6
Oromia	ET04	Bale	ET0411	Agarfa	3
Oromia	ET04	Bale	ET0411	Berbere	3
Oromia	ET04	Bale	ET0411	Dawe Ketchen	3
Oromia	ET04	Bale	ET0411	Dinsho	3
Oromia	ET04	Bale	ET0411	Goba	3
Oromia	ET04	Bale	ET0411	Gura Damole	3
Oromia	ET04	Bale	ET0411	Lege Hida	3
Oromia	ET04	Bale	ET0411	Meda Welabu	3
Oromia	ET04	Bale	ET0411	Mena (Bale)	3
Oromia	ET04	Bale	ET0411	Seweyna	3
Oromia	ET04	Borena	ET0412	Dilo	3
Oromia	ET04	Borena	ET0412	Dire	3
Oromia	ET04	Borena	ET0412	Elwaya	3
Oromia	ET04	Borena	ET0412	Moyale (Oromia)	3
Oromia	ET04	Borena	ET0412	Teltale	3
Oromia	ET04	Borena	ET0412	Wachile	3
Oromia	ET04	East Hararge	ET0410	Babile (Oromia)	3
Oromia	ET04	East Hararge	ET0410	Kumbi	3
Oromia	ET04	East Hararge	ET0410	Meyu Muleke	3
Oromia	ET04	South West Shewa	ET0413	Seden Sodo	6
Oromia	ET04	West Arsi	ET0417	Adaba	6
Oromia	ET04	West Arsi	ET0417	Kokosa	6
SNNP	ET07	Gamo	ET0710	Bonke	6
SNNP	ET07	Gamo	ET0710	Dita	6
SNNP	ET07	Gofa	ET0715	Melekoza	1
SNNP	ET07	Siltie	ET0720	Mierab Azenet Berbere	6
SNNP	ET07	South Omo	ET0707	Dasenech (Kuraz)	3
SNNP	ET07	South Omo	ET0707	Gnangatom	3
SNNP	ET07	South Omo	ET0707	Hamer	3
SNNP	ET07	Yem Special	ET0724	Yem SP Woreda	1
